# Supplementary material for: Genome-Wide Identification of PEBP Gene Family in Solanum lycopersicum
Source: Int J Mol Sci. 2023 May 24;24(11):9185. doi: 10.3390/ijms24119185 (PMC10252294; doi:10.3390/ijms24119185)
Supplement: Supplementary file 1 [file ijms-24-09185-s001.zip]

Archive with 4 entries (4 files):
- Supplementary File/Table S1 Collinearity relationship of tomato SLPEBP gene with potato,pepper and Arabidopsis thaliana..xlsx
- Supplementary File/Table S2 Details of  cis-acting elements in the promoter region of  26 SlJAZ genes (2000bp upstream of  the initiation codon)..xlsx
- Supplementary File/Table S3 Average FPKM value of SLPEBP genes transcriptome in different tissues of tomato.xlsx
- Supplementary File/Table S4 Primers used in this study..xlsx
