# Supplementary material for: Genome-Wide Identification of PEBP Gene Family in Solanum lycopersicum
Source: Int J Mol Sci. 2023 May 24;24(11):9185. doi: 10.3390/ijms24119185 (PMC10252294; doi:10.3390/ijms24119185)
Supplement: Supplementary file 1 [file ijms-24-09185-s001.zip › Supplementary File/Table S1 Collinearity relationship of tomato SLPEBP gene with potato,pepper and Arabidopsis thaliana..xlsx]

## Sheet: Sheet1
Table S1: Collinearity relationship of tomato SLPEBP gene with potato,pepper and Arabidopsis thaliana.
Gene name	Sequence ID	Sequence ID
SLPEBP1	Solyc01g009560.1.1	PGSC0003DMT400030575
SLPEBP1	Solyc01g009560.1.1	PGSC0003DMT400018307
SLPEBP1	Solyc01g009560.1.1	PHT80015
SLPEBP1	Solyc01g009560.1.1	PHT94378
SLPEBP3	Solyc02g079290.3.1	PHT90679
SLPEBP4	Solyc03g026050.3.1	PGSC0003DMT400037143
SLPEBP4	Solyc03g026050.3.1	AT5G62040.1
SLPEBP4	Solyc03g026050.3.1	PHT87214
SLPEBP6	Solyc03g119100.2.1	PGSC0003DMT400014409
SLPEBP6	Solyc03g119100.2.1	AT1G18100.1
SLPEBP6	Solyc03g119100.2.1	PHT88651
SLPEBP7	Solyc05g053850.3.1	PHT82416
SLPEBP8	Solyc05g055660.2.1	PGSC0003DMT400060057
SLPEBP8	Solyc05g055660.2.1	PHT82541
SLPEBP9	Solyc06g074350.3.1	PGSC0003DMT400018307
SLPEBP9	Solyc06g074350.3.1	PGSC0003DMT400030575
SLPEBP9	Solyc06g074350.3.1	AT2G27550.1
SLPEBP9	Solyc06g074350.3.1	PHT80015
SLPEBP10	Solyc09g005060.2.1	PGSC0003DMT400016032
SLPEBP11	Solyc09g009560.2.1	PGSC0003DMT400090526
SLPEBP11	Solyc09g009560.2.1	PHT71587
SLPEBP12	Solyc11g008640.2.1	PGSC0003DMT400041725
SLPEBP12	Solyc11g008640.2.1	PGSC0003DMT400060057
SLPEBP12	Solyc11g008640.2.1	AT1G65480.2
SLPEBP12	Solyc11g008640.2.1	PHT65068
