# Supplementary material for: Genome-Wide Identification of PEBP Gene Family in Solanum lycopersicum
Source: Int J Mol Sci. 2023 May 24;24(11):9185. doi: 10.3390/ijms24119185 (PMC10252294; doi:10.3390/ijms24119185)
Supplement: Supplementary file 1 [file ijms-24-09185-s001.zip › Supplementary File/Table S2 Details of cis-acting elements in the promoter region of 26 SlJAZ genes (2000bp upstream of the initiation codon)..xlsx]

## Sheet: Sheet1
Table S2: Details of cis-acting elements in the promoter region of SLPEBP genes (2000bp upstream of the initiation codon).
Gene name	Motifs	Starting position	Termination position	Functional classification of motif
SLPEBP2	CAT-box	1597	1643	development-related elements
SLPEBP2	HD-Zip 1	389	437.5	development-related elements
SLPEBP3	circadian	602	652	development-related elements
SLPEBP3	O2-site	826	875	development-related elements
SLPEBP4	RY-element	1415	1463	development-related elements
SLPEBP4	circadian	1103	1152	development-related elements
SLPEBP5	CAT-box	707	753	development-related elements
SLPEBP6	AACA_motif	9	60	development-related elements
SLPEBP6	CAT-box	1293	1339	development-related elements
SLPEBP8	GCN4_motif	144	191	development-related elements
SLPEBP8	GCN4_motif	422	469	development-related elements
SLPEBP9	O2-site	239	288	development-related elements
SLPEBP9	CAT-box	1863	1909	development-related elements
SLPEBP10	MSA-like	1223	1271.5	development-related elements
SLPEBP11	O2-site	584	633	development-related elements
SLPEBP12	GCN4_motif	78	125	development-related elements
SLPEBP1	ARE	1046	1092	environmental stress-related elements
SLPEBP2	ARE	295	341	environmental stress-related elements
SLPEBP2	A-box	352	398	environmental stress-related elements
SLPEBP3	MBS	1467	1513	environmental stress-related elements
SLPEBP4	MBS	1564	1610	environmental stress-related elements
SLPEBP4	TC-rich repeats	132	181	environmental stress-related elements
SLPEBP4	ARE	1801	1847	environmental stress-related elements
SLPEBP4	LTR	1051	1097	environmental stress-related elements
SLPEBP5	LTR	487	533	environmental stress-related elements
SLPEBP5	ARE	768	814	environmental stress-related elements
SLPEBP5	ARE	1118	1164	environmental stress-related elements
SLPEBP6	A-box	1476	1522	environmental stress-related elements
SLPEBP7	ARE	864	910	environmental stress-related elements
SLPEBP7	ARE	1421	1467	environmental stress-related elements
SLPEBP8	ARE	1588	1634	environmental stress-related elements
SLPEBP8	MBS	632	678	environmental stress-related elements
SLPEBP9	ARE	189	235	environmental stress-related elements
SLPEBP9	ARE	972	1018	environmental stress-related elements
SLPEBP9	ARE	1140	1186	environmental stress-related elements
SLPEBP9	TC-rich repeats	588	637	environmental stress-related elements
SLPEBP9	A-box	571	617	environmental stress-related elements
SLPEBP11	TC-rich repeats	483	532	environmental stress-related elements
SLPEBP11	TC-rich repeats	1709	1758	environmental stress-related elements
SLPEBP11	MBS	1064	1110	environmental stress-related elements
SLPEBP11	ARE	1046	1092	environmental stress-related elements
SLPEBP12	ARE	1228	1274	environmental stress-related elements
SLPEBP12	ARE	1610	1656	environmental stress-related elements
SLPEBP1	TGACG-motif	1059	1104	hormone-responsive elements
SLPEBP1	TCA-element	1456	1505	hormone-responsive elements
SLPEBP1	ABRE	771	816	hormone-responsive elements
SLPEBP1	ABRE	1176	1221	hormone-responsive elements
SLPEBP1	ABRE	1667	1713	hormone-responsive elements
SLPEBP1	ABRE	1668	1713	hormone-responsive elements
SLPEBP1	CGTCA-motif	1059	1104	hormone-responsive elements
SLPEBP2	CGTCA-motif	1444	1489	hormone-responsive elements
SLPEBP2	TGACG-motif	1444	1489	hormone-responsive elements
SLPEBP3	TGACG-motif	876	921	hormone-responsive elements
SLPEBP3	TGACG-motif	1333	1378	hormone-responsive elements
SLPEBP3	TGACG-motif	1869	1914	hormone-responsive elements
SLPEBP3	GARE-motif	1612	1659	hormone-responsive elements
SLPEBP3	CGTCA-motif	876	921	hormone-responsive elements
SLPEBP3	CGTCA-motif	1333	1378	hormone-responsive elements
SLPEBP3	CGTCA-motif	1869	1914	hormone-responsive elements
SLPEBP3	ABRE	525	570	hormone-responsive elements
SLPEBP3	ABRE	592	637	hormone-responsive elements
SLPEBP3	ABRE	835	882	hormone-responsive elements
SLPEBP3	ABRE	1837	1883	hormone-responsive elements
SLPEBP3	ABRE	1838	1883	hormone-responsive elements
SLPEBP3	ABRE	1871	1916	hormone-responsive elements
SLPEBP3	ABRE	1889	1935	hormone-responsive elements
SLPEBP3	ABRE	1890	1935	hormone-responsive elements
SLPEBP4	CGTCA-motif	1111	1156	hormone-responsive elements
SLPEBP4	TGA-element	1676	1722	hormone-responsive elements
SLPEBP4	ABRE	118	163	hormone-responsive elements
SLPEBP4	ABRE	329	374	hormone-responsive elements
SLPEBP4	ABRE	1278	1323	hormone-responsive elements
SLPEBP4	ABRE	1283	1328	hormone-responsive elements
SLPEBP4	ABRE	1792	1837	hormone-responsive elements
SLPEBP4	TCA-element	1776	1825	hormone-responsive elements
SLPEBP4	TGACG-motif	1111	1156	hormone-responsive elements
SLPEBP5	TGACG-motif	258	303	hormone-responsive elements
SLPEBP5	TGACG-motif	1967	2012	hormone-responsive elements
SLPEBP5	P-box	1798	1845	hormone-responsive elements
SLPEBP5	CGTCA-motif	258	303	hormone-responsive elements
SLPEBP5	CGTCA-motif	1967	2012	hormone-responsive elements
SLPEBP5	ABRE	1241	1286	hormone-responsive elements
SLPEBP5	ABRE	1378	1423	hormone-responsive elements
SLPEBP5	ABRE	1766	1811	hormone-responsive elements
SLPEBP6	ABRE	1181	1226	hormone-responsive elements
SLPEBP6	ABRE	1423	1468	hormone-responsive elements
SLPEBP6	ABRE	1798	1847	hormone-responsive elements
SLPEBP6	ABRE	1800	1846	hormone-responsive elements
SLPEBP6	ABRE	1801	1846	hormone-responsive elements
SLPEBP6	ABRE	1854	1900	hormone-responsive elements
SLPEBP6	ABRE	1855	1900	hormone-responsive elements
SLPEBP6	CGTCA-motif	23	68	hormone-responsive elements
SLPEBP6	CGTCA-motif	1420	1465	hormone-responsive elements
SLPEBP6	TCA-element	1910	1959	hormone-responsive elements
SLPEBP6	TGACG-motif	23	68	hormone-responsive elements
SLPEBP6	TGACG-motif	1420	1465	hormone-responsive elements
SLPEBP6	TATC-box	491	538	hormone-responsive elements
SLPEBP7	CGTCA-motif	929	974	hormone-responsive elements
SLPEBP7	CGTCA-motif	989	1034	hormone-responsive elements
SLPEBP7	TGACG-motif	929	974	hormone-responsive elements
SLPEBP7	TGACG-motif	989	1034	hormone-responsive elements
SLPEBP8	TGA-element	351	397	hormone-responsive elements
SLPEBP8	TGA-element	868	914	hormone-responsive elements
SLPEBP8	ABRE	690	739	hormone-responsive elements
SLPEBP8	ABRE	856	901	hormone-responsive elements
SLPEBP8	GARE-motif	1906	1953	hormone-responsive elements
SLPEBP9	ABRE	597	642	hormone-responsive elements
SLPEBP9	TCA-element	495	544	hormone-responsive elements
SLPEBP9	TATC-box	1833	1880	hormone-responsive elements
SLPEBP10	ABRE	436	482	hormone-responsive elements
SLPEBP10	ABRE	437	482	hormone-responsive elements
SLPEBP10	ABRE	1753	1798	hormone-responsive elements
SLPEBP10	ABRE	1766	1811	hormone-responsive elements
SLPEBP10	CGTCA-motif	1890	1935	hormone-responsive elements
SLPEBP10	TGACG-motif	1890	1935	hormone-responsive elements
SLPEBP11	ABRE	891	936	hormone-responsive elements
SLPEBP11	TCA-element	1039	1088	hormone-responsive elements
SLPEBP11	TCA-element	1501	1550	hormone-responsive elements
SLPEBP11	TCA-element	1811	1860	hormone-responsive elements
SLPEBP12	TGACG-motif	949	994	hormone-responsive elements
SLPEBP12	TGACG-motif	1481	1526	hormone-responsive elements
SLPEBP12	CGTCA-motif	949	994	hormone-responsive elements
SLPEBP12	CGTCA-motif	1481	1526	hormone-responsive elements
SLPEBP12	ABRE	103	148	hormone-responsive elements
SLPEBP12	ABRE	1345	1391	hormone-responsive elements
SLPEBP12	ABRE	1346	1391	hormone-responsive elements
SLPEBP12	AuxRR-core	1377	1424	hormone-responsive elements
SLPEBP1	G-box	770	818	light-responsive elements
SLPEBP1	G-box	771	817	light-responsive elements
SLPEBP1	G-box	1173	1221	light-responsive elements
SLPEBP1	G-box	1474	1520	light-responsive elements
SLPEBP1	G-box	1667	1713	light-responsive elements
SLPEBP1	GT1-motif	1532	1579	light-responsive elements
SLPEBP1	chs-CMA1a	444	492	light-responsive elements
SLPEBP1	chs-CMA1a	1945	1993	light-responsive elements
SLPEBP1	ACE	459	508	light-responsive elements
SLPEBP1	Box 4	265	311	light-responsive elements
SLPEBP1	3-AF1 binding site	253	303	light-responsive elements
SLPEBP1	G-Box	1175	1221	light-responsive elements
SLPEBP1	G-Box	1667	1713	light-responsive elements
SLPEBP2	TCCC-motif	752	799	light-responsive elements
SLPEBP2	TCT-motif	7	53	light-responsive elements
SLPEBP2	Sp1	964	1010	light-responsive elements
SLPEBP2	GA-motif	1505	1553	light-responsive elements
SLPEBP2	I-box	1506	1555	light-responsive elements
SLPEBP2	Box 4	411	457	light-responsive elements
SLPEBP2	Box 4	1205	1251	light-responsive elements
SLPEBP2	GT1-motif	1561	1607	light-responsive elements
SLPEBP2	AT1-motif	1344	1397	light-responsive elements
SLPEBP3	GATA-motif	1185	1232	light-responsive elements
SLPEBP3	GT1-motif	838	885	light-responsive elements
SLPEBP3	G-box	592	638	light-responsive elements
SLPEBP3	G-box	1836	1884	light-responsive elements
SLPEBP3	G-box	1837	1883	light-responsive elements
SLPEBP3	G-box	1870	1916	light-responsive elements
SLPEBP3	G-box	1888	1936	light-responsive elements
SLPEBP3	G-box	1889	1935	light-responsive elements
SLPEBP3	Box 4	464	510	light-responsive elements
SLPEBP3	Box 4	585	631	light-responsive elements
SLPEBP3	Box 4	707	753	light-responsive elements
SLPEBP3	Box 4	1158	1204	light-responsive elements
SLPEBP3	Box 4	1480	1526	light-responsive elements
SLPEBP3	ATCT-motif	1008	1057	light-responsive elements
SLPEBP3	I-box	827	876	light-responsive elements
SLPEBP3	CAG-motif	1739	1789	light-responsive elements
SLPEBP3	MRE	402	449	light-responsive elements
SLPEBP3	G-Box	524	570	light-responsive elements
SLPEBP3	G-Box	1837	1883	light-responsive elements
SLPEBP3	G-Box	1889	1935	light-responsive elements
SLPEBP4	MRE	757	804	light-responsive elements
SLPEBP4	G-Box	1277	1323	light-responsive elements
SLPEBP4	G-Box	1283	1329	light-responsive elements
SLPEBP4	G-Box	1792	1838	light-responsive elements
SLPEBP4	GT1-motif	162	209	light-responsive elements
SLPEBP4	G-box	117	163	light-responsive elements
SLPEBP4	G-box	328	374	light-responsive elements
SLPEBP5	Box 4	204	250	light-responsive elements
SLPEBP5	Box 4	860	906	light-responsive elements
SLPEBP5	ATCT-motif	863	912	light-responsive elements
SLPEBP5	ATCT-motif	1617	1666	light-responsive elements
SLPEBP5	AT1-motif	1491	1544	light-responsive elements
SLPEBP5	GATA-motif	1099	1148	light-responsive elements
SLPEBP5	G-box	1240	1286	light-responsive elements
SLPEBP5	G-box	1377	1423	light-responsive elements
SLPEBP5	G-box	1766	1812	light-responsive elements
SLPEBP5	I-box	1101	1150	light-responsive elements
SLPEBP5	MRE	973	1020	light-responsive elements
SLPEBP6	TCCC-motif	52	99	light-responsive elements
SLPEBP6	TCCC-motif	592	639	light-responsive elements
SLPEBP6	AE-box	1485	1533	light-responsive elements
SLPEBP6	G-Box	1800	1846	light-responsive elements
SLPEBP6	G-Box	1854	1900	light-responsive elements
SLPEBP6	TCT-motif	1790	1836	light-responsive elements
SLPEBP6	ATC-motif	230	278	light-responsive elements
SLPEBP6	Box 4	515	561	light-responsive elements
SLPEBP6	Box 4	1373	1419	light-responsive elements
SLPEBP6	G-box	1180	1226	light-responsive elements
SLPEBP6	G-box	1423	1469	light-responsive elements
SLPEBP6	G-box	1800	1846	light-responsive elements
SLPEBP6	G-box	1853	1901	light-responsive elements
SLPEBP6	G-box	1854	1900	light-responsive elements
SLPEBP6	GT1-motif	241	287	light-responsive elements
SLPEBP6	GT1-motif	289	335	light-responsive elements
SLPEBP6	GT1-motif	318	365	light-responsive elements
SLPEBP6	GT1-motif	1875	1922	light-responsive elements
SLPEBP6	GT1-motif	1876	1922	light-responsive elements
SLPEBP7	TCCC-motif	1551	1598	light-responsive elements
SLPEBP7	I-box	1589	1638	light-responsive elements
SLPEBP7	TCT-motif	1569	1615	light-responsive elements
SLPEBP7	Box 4	455	501	light-responsive elements
SLPEBP7	Box 4	1091	1137	light-responsive elements
SLPEBP7	Box 4	1303	1349	light-responsive elements
SLPEBP7	Box 4	1952	1998	light-responsive elements
SLPEBP7	G-box	1751	1797	light-responsive elements
SLPEBP8	TCT-motif	58	104	light-responsive elements
SLPEBP8	TCT-motif	112	158	light-responsive elements
SLPEBP8	TCT-motif	1600	1646	light-responsive elements
SLPEBP8	I-box	897	946	light-responsive elements
SLPEBP8	Gap-box	1053	1102.5	light-responsive elements
SLPEBP8	AE-box	910	958	light-responsive elements
SLPEBP8	G-box	856	902	light-responsive elements
SLPEBP8	G-box	1868	1914	light-responsive elements
SLPEBP8	GATA-motif	899	946	light-responsive elements
SLPEBP8	Box 4	607	653	light-responsive elements
SLPEBP8	Box 4	1339	1385	light-responsive elements
SLPEBP9	AE-box	1939	1987	light-responsive elements
SLPEBP9	chs-CMA1a	1255	1303	light-responsive elements
SLPEBP9	Box 4	295	341	light-responsive elements
SLPEBP9	Box 4	511	557	light-responsive elements
SLPEBP9	Box 4	1126	1172	light-responsive elements
SLPEBP9	Box 4	1439	1485	light-responsive elements
SLPEBP9	Box 4	1951	1997	light-responsive elements
SLPEBP9	Box 4	1955	2001	light-responsive elements
SLPEBP9	G-box	597	643	light-responsive elements
SLPEBP9	GT1-motif	923	970	light-responsive elements
SLPEBP9	GATA-motif	1830	1877	light-responsive elements
SLPEBP10	Box II	1763	1812	light-responsive elements
SLPEBP10	AE-box	778	826	light-responsive elements
SLPEBP10	G-Box	436	482	light-responsive elements
SLPEBP10	G-Box	1765	1811	light-responsive elements
SLPEBP10	GA-motif	413	461	light-responsive elements
SLPEBP10	Box 4	1052	1098	light-responsive elements
SLPEBP10	Box 4	1499	1545	light-responsive elements
SLPEBP10	ACE	1751	1800	light-responsive elements
SLPEBP10	G-box	435	483	light-responsive elements
SLPEBP10	G-box	436	482	light-responsive elements
SLPEBP10	G-box	1753	1799	light-responsive elements
SLPEBP10	GT1-motif	1467	1513	light-responsive elements
SLPEBP11	I-box	596	645	light-responsive elements
SLPEBP11	TCT-motif	1657	1703	light-responsive elements
SLPEBP11	MRE	389	436	light-responsive elements
SLPEBP11	G-Box	377	427	light-responsive elements
SLPEBP11	AT1-motif	1935	1988	light-responsive elements
SLPEBP11	G-box	120	166	light-responsive elements
SLPEBP11	G-box	891	937	light-responsive elements
SLPEBP11	GT1-motif	303	349	light-responsive elements
SLPEBP11	Box 4	247	293	light-responsive elements
SLPEBP11	Box 4	520	566	light-responsive elements
SLPEBP12	Box 4	1918	1964	light-responsive elements
SLPEBP12	G-box	103	149	light-responsive elements
SLPEBP12	G-box	1345	1391	light-responsive elements
SLPEBP12	AT1-motif	1745	1798	light-responsive elements
SLPEBP12	TCCC-motif	1647	1694	light-responsive elements
SLPEBP12	AE-box	395	443	light-responsive elements
SLPEBP12	G-Box	1345	1391	light-responsive elements
SLPEBP12	TCT-motif	314	360	light-responsive elements
SLPEBP12	TCT-motif	525	571	light-responsive elements
SLPEBP12	TCT-motif	717	763	light-responsive elements
SLPEBP1	TATA-box	32	78	promoter-related elements
SLPEBP1	TATA-box	33	78	promoter-related elements
SLPEBP1	TATA-box	34	78	promoter-related elements
SLPEBP1	TATA-box	73	119	promoter-related elements
SLPEBP1	TATA-box	74	120	promoter-related elements
SLPEBP1	TATA-box	75	119	promoter-related elements
SLPEBP1	TATA-box	93	137	promoter-related elements
SLPEBP1	TATA-box	100	146	promoter-related elements
SLPEBP1	TATA-box	101	145	promoter-related elements
SLPEBP1	TATA-box	364	410	promoter-related elements
SLPEBP1	TATA-box	365	409	promoter-related elements
SLPEBP1	TATA-box	405	451	promoter-related elements
SLPEBP1	TATA-box	406	450	promoter-related elements
SLPEBP1	TATA-box	606	653	promoter-related elements
SLPEBP1	TATA-box	607	653	promoter-related elements
SLPEBP1	TATA-box	608	653	promoter-related elements
SLPEBP1	TATA-box	609	653	promoter-related elements
SLPEBP1	TATA-box	669	715	promoter-related elements
SLPEBP1	TATA-box	670	714	promoter-related elements
SLPEBP1	TATA-box	708	754	promoter-related elements
SLPEBP1	TATA-box	709	755	promoter-related elements
SLPEBP1	TATA-box	710	756	promoter-related elements
SLPEBP1	TATA-box	711	757	promoter-related elements
SLPEBP1	TATA-box	712	756	promoter-related elements
SLPEBP1	TATA-box	782	826	promoter-related elements
SLPEBP1	TATA-box	789	837	promoter-related elements
SLPEBP1	TATA-box	798	844	promoter-related elements
SLPEBP1	TATA-box	799	845	promoter-related elements
SLPEBP1	TATA-box	801	845	promoter-related elements
SLPEBP1	TATA-box	1119	1165	promoter-related elements
SLPEBP1	TATA-box	1120	1166	promoter-related elements
SLPEBP1	TATA-box	1122	1166	promoter-related elements
SLPEBP1	TATA-box	1167	1215	promoter-related elements
SLPEBP1	TATA-box	1181	1227	promoter-related elements
SLPEBP1	TATA-box	1182	1229	promoter-related elements
SLPEBP1	TATA-box	1183	1229	promoter-related elements
SLPEBP1	TATA-box	1184	1230	promoter-related elements
SLPEBP1	TATA-box	1185	1231	promoter-related elements
SLPEBP1	TATA-box	1186	1232	promoter-related elements
SLPEBP1	TATA-box	1187	1231	promoter-related elements
SLPEBP1	TATA-box	1205	1251	promoter-related elements
SLPEBP1	TATA-box	1206	1250	promoter-related elements
SLPEBP1	TATA-box	1208	1256	promoter-related elements
SLPEBP1	TATA-box	1209	1256	promoter-related elements
SLPEBP1	TATA-box	1210	1256	promoter-related elements
SLPEBP1	TATA-box	1211	1256	promoter-related elements
SLPEBP1	TATA-box	1212	1256	promoter-related elements
SLPEBP1	TATA-box	1235	1282	promoter-related elements
SLPEBP1	TATA-box	1236	1282	promoter-related elements
SLPEBP1	TATA-box	1237	1284	promoter-related elements
SLPEBP1	TATA-box	1238	1284	promoter-related elements
SLPEBP1	TATA-box	1240	1284	promoter-related elements
SLPEBP1	TATA-box	1315	1359	promoter-related elements
SLPEBP1	TATA-box	1361	1407	promoter-related elements
SLPEBP1	TATA-box	1362	1408	promoter-related elements
SLPEBP1	TATA-box	1363	1409	promoter-related elements
SLPEBP1	TATA-box	1364	1410	promoter-related elements
SLPEBP1	TATA-box	1365	1411	promoter-related elements
SLPEBP1	TATA-box	1366	1412	promoter-related elements
SLPEBP1	TATA-box	1367	1413	promoter-related elements
SLPEBP1	TATA-box	1368	1414	promoter-related elements
SLPEBP1	TATA-box	1369	1415	promoter-related elements
SLPEBP1	TATA-box	1370	1416	promoter-related elements
SLPEBP1	TATA-box	1371	1423	promoter-related elements
SLPEBP1	TATA-box	1372	1418	promoter-related elements
SLPEBP1	TATA-box	1373	1419	promoter-related elements
SLPEBP1	TATA-box	1374	1420	promoter-related elements
SLPEBP1	TATA-box	1375	1421	promoter-related elements
SLPEBP1	TATA-box	1376	1422	promoter-related elements
SLPEBP1	TATA-box	1377	1421	promoter-related elements
SLPEBP1	TATA-box	1381	1428	promoter-related elements
SLPEBP1	TATA-box	1382	1428	promoter-related elements
SLPEBP1	TATA-box	1383	1428	promoter-related elements
SLPEBP1	TATA-box	1384	1428	promoter-related elements
SLPEBP1	TATA-box	1558	1602	promoter-related elements
SLPEBP1	TATA-box	1583	1629	promoter-related elements
SLPEBP1	TATA-box	1584	1628	promoter-related elements
SLPEBP1	TATA-box	1586	1635	promoter-related elements
SLPEBP1	TATA-box	1587	1634	promoter-related elements
SLPEBP1	TATA-box	1588	1634	promoter-related elements
SLPEBP1	TATA-box	1589	1636	promoter-related elements
SLPEBP1	TATA-box	1590	1636	promoter-related elements
SLPEBP1	TATA-box	1591	1637	promoter-related elements
SLPEBP1	TATA-box	1592	1636	promoter-related elements
SLPEBP1	TATA-box	1596	1642	promoter-related elements
SLPEBP1	TATA-box	1597	1641	promoter-related elements
SLPEBP1	TATA-box	1612	1659	promoter-related elements
SLPEBP1	TATA-box	1613	1659	promoter-related elements
SLPEBP1	TATA-box	1614	1660	promoter-related elements
SLPEBP1	TATA-box	1615	1661	promoter-related elements
SLPEBP1	TATA-box	1616	1662	promoter-related elements
SLPEBP1	TATA-box	1617	1661	promoter-related elements
SLPEBP1	TATA-box	1708	1754	promoter-related elements
SLPEBP1	TATA-box	1709	1754	promoter-related elements
SLPEBP1	TATA-box	1710	1754	promoter-related elements
SLPEBP1	TATA-box	1753	1799	promoter-related elements
SLPEBP1	TATA-box	1754	1799	promoter-related elements
SLPEBP1	TATA-box	1755	1799	promoter-related elements
SLPEBP1	TATA-box	1772	1819	promoter-related elements
SLPEBP1	TATA-box	1773	1819	promoter-related elements
SLPEBP1	TATA-box	1774	1819	promoter-related elements
SLPEBP1	TATA-box	1775	1819	promoter-related elements
SLPEBP1	TATA-box	1855	1904	promoter-related elements
SLPEBP1	TATA-box	1857	1903	promoter-related elements
SLPEBP1	TATA-box	1858	1904	promoter-related elements
SLPEBP1	TATA-box	1859	1903	promoter-related elements
SLPEBP1	TATA-box	1914	1959	promoter-related elements
SLPEBP1	TATA-box	1915	1959	promoter-related elements
SLPEBP1	CAAT-box	-10	35	promoter-related elements
SLPEBP1	CAAT-box	9	54	promoter-related elements
SLPEBP1	CAAT-box	197	242	promoter-related elements
SLPEBP1	CAAT-box	380	425	promoter-related elements
SLPEBP1	CAAT-box	429	474	promoter-related elements
SLPEBP1	CAAT-box	472	517	promoter-related elements
SLPEBP1	CAAT-box	513	558	promoter-related elements
SLPEBP1	CAAT-box	555	600	promoter-related elements
SLPEBP1	CAAT-box	721	766	promoter-related elements
SLPEBP1	CAAT-box	877	922	promoter-related elements
SLPEBP1	CAAT-box	1067	1112	promoter-related elements
SLPEBP1	CAAT-box	1072	1117	promoter-related elements
SLPEBP1	CAAT-box	1077	1122	promoter-related elements
SLPEBP1	CAAT-box	1088	1133	promoter-related elements
SLPEBP1	CAAT-box	1138	1183	promoter-related elements
SLPEBP1	CAAT-box	1165	1210	promoter-related elements
SLPEBP1	CAAT-box	1333	1378	promoter-related elements
SLPEBP1	CAAT-box	1448	1493	promoter-related elements
SLPEBP1	CAAT-box	1470	1515	promoter-related elements
SLPEBP1	CAAT-box	1717	1762	promoter-related elements
SLPEBP1	CAAT-box	1842	1887	promoter-related elements
SLPEBP2	CAAT-box	40	85	promoter-related elements
SLPEBP2	CAAT-box	143	188	promoter-related elements
SLPEBP2	CAAT-box	198	243	promoter-related elements
SLPEBP2	CAAT-box	225	270	promoter-related elements
SLPEBP2	CAAT-box	373	418	promoter-related elements
SLPEBP2	CAAT-box	398	443	promoter-related elements
SLPEBP2	CAAT-box	496	541	promoter-related elements
SLPEBP2	CAAT-box	574	619	promoter-related elements
SLPEBP2	CAAT-box	631	676	promoter-related elements
SLPEBP2	CAAT-box	680	725	promoter-related elements
SLPEBP2	CAAT-box	686	731	promoter-related elements
SLPEBP2	CAAT-box	779	824	promoter-related elements
SLPEBP2	CAAT-box	831	876	promoter-related elements
SLPEBP2	CAAT-box	913	958	promoter-related elements
SLPEBP2	CAAT-box	1209	1254	promoter-related elements
SLPEBP2	CAAT-box	1358	1403	promoter-related elements
SLPEBP2	CAAT-box	1379	1424	promoter-related elements
SLPEBP2	CAAT-box	1403	1448	promoter-related elements
SLPEBP2	CAAT-box	1456	1501	promoter-related elements
SLPEBP2	CAAT-box	1461	1506	promoter-related elements
SLPEBP2	CAAT-box	1520	1565	promoter-related elements
SLPEBP2	CAAT-box	1583	1628	promoter-related elements
SLPEBP2	CAAT-box	1939	1984	promoter-related elements
SLPEBP2	TATA-box	139	183	promoter-related elements
SLPEBP2	TATA-box	166	210	promoter-related elements
SLPEBP2	TATA-box	239	283	promoter-related elements
SLPEBP2	TATA-box	250	296	promoter-related elements
SLPEBP2	TATA-box	252	296	promoter-related elements
SLPEBP2	TATA-box	316	362	promoter-related elements
SLPEBP2	TATA-box	317	362	promoter-related elements
SLPEBP2	TATA-box	318	362	promoter-related elements
SLPEBP2	TATA-box	397	446	promoter-related elements
SLPEBP2	TATA-box	401	447	promoter-related elements
SLPEBP2	TATA-box	403	447	promoter-related elements
SLPEBP2	TATA-box	514	558	promoter-related elements
SLPEBP2	TATA-box	529	577	promoter-related elements
SLPEBP2	TATA-box	530	577	promoter-related elements
SLPEBP2	TATA-box	531	577	promoter-related elements
SLPEBP2	TATA-box	532	577	promoter-related elements
SLPEBP2	TATA-box	533	577	promoter-related elements
SLPEBP2	TATA-box	625	672	promoter-related elements
SLPEBP2	TATA-box	626	672	promoter-related elements
SLPEBP2	TATA-box	627	672	promoter-related elements
SLPEBP2	TATA-box	628	672	promoter-related elements
SLPEBP2	TATA-box	654	701	promoter-related elements
SLPEBP2	TATA-box	655	701	promoter-related elements
SLPEBP2	TATA-box	656	701	promoter-related elements
SLPEBP2	TATA-box	657	701	promoter-related elements
SLPEBP2	TATA-box	785	829	promoter-related elements
SLPEBP2	TATA-box	816	862	promoter-related elements
SLPEBP2	TATA-box	817	861	promoter-related elements
SLPEBP2	TATA-box	819	867	promoter-related elements
SLPEBP2	TATA-box	828	872	promoter-related elements
SLPEBP2	TATA-box	836	882	promoter-related elements
SLPEBP2	TATA-box	838	882	promoter-related elements
SLPEBP2	TATA-box	1016	1062	promoter-related elements
SLPEBP2	TATA-box	1017	1062	promoter-related elements
SLPEBP2	TATA-box	1018	1062	promoter-related elements
SLPEBP2	TATA-box	1021	1067	promoter-related elements
SLPEBP2	TATA-box	1022	1069	promoter-related elements
SLPEBP2	TATA-box	1023	1069	promoter-related elements
SLPEBP2	TATA-box	1024	1070	promoter-related elements
SLPEBP2	TATA-box	1025	1069	promoter-related elements
SLPEBP2	TATA-box	1027	1075	promoter-related elements
SLPEBP2	TATA-box	1040	1086	promoter-related elements
SLPEBP2	TATA-box	1041	1086	promoter-related elements
SLPEBP2	TATA-box	1042	1086	promoter-related elements
SLPEBP2	TATA-box	1046	1093	promoter-related elements
SLPEBP2	TATA-box	1049	1095	promoter-related elements
SLPEBP2	TATA-box	1051	1097	promoter-related elements
SLPEBP2	TATA-box	1052	1098	promoter-related elements
SLPEBP2	TATA-box	1053	1097	promoter-related elements
SLPEBP2	TATA-box	1058	1104	promoter-related elements
SLPEBP2	TATA-box	1059	1106	promoter-related elements
SLPEBP2	TATA-box	1060	1106	promoter-related elements
SLPEBP2	TATA-box	1061	1107	promoter-related elements
SLPEBP2	TATA-box	1062	1108	promoter-related elements
SLPEBP2	TATA-box	1063	1109	promoter-related elements
SLPEBP2	TATA-box	1064	1108	promoter-related elements
SLPEBP2	TATA-box	1095	1147	promoter-related elements
SLPEBP2	TATA-box	1097	1145	promoter-related elements
SLPEBP2	TATA-box	1098	1145	promoter-related elements
SLPEBP2	TATA-box	1099	1145	promoter-related elements
SLPEBP2	TATA-box	1100	1145	promoter-related elements
SLPEBP2	TATA-box	1101	1145	promoter-related elements
SLPEBP2	TATA-box	1164	1208	promoter-related elements
SLPEBP2	TATA-box	1287	1335	promoter-related elements
SLPEBP2	TATA-box	1294	1346	promoter-related elements
SLPEBP2	TATA-box	1296	1342	promoter-related elements
SLPEBP2	TATA-box	1297	1341	promoter-related elements
SLPEBP2	TATA-box	1307	1352	promoter-related elements
SLPEBP2	TATA-box	1308	1352	promoter-related elements
SLPEBP2	TATA-box	1393	1440	promoter-related elements
SLPEBP2	TATA-box	1394	1446	promoter-related elements
SLPEBP2	TATA-box	1395	1441	promoter-related elements
SLPEBP2	TATA-box	1396	1442	promoter-related elements
SLPEBP2	TATA-box	1397	1443	promoter-related elements
SLPEBP2	TATA-box	1398	1444	promoter-related elements
SLPEBP2	TATA-box	1399	1445	promoter-related elements
SLPEBP2	TATA-box	1400	1444	promoter-related elements
SLPEBP2	TATA-box	1478	1523	promoter-related elements
SLPEBP2	TATA-box	1479	1523	promoter-related elements
SLPEBP2	TATA-box	1622	1671	promoter-related elements
SLPEBP2	TATA-box	1623	1670	promoter-related elements
SLPEBP2	TATA-box	1624	1670	promoter-related elements
SLPEBP2	TATA-box	1625	1672	promoter-related elements
SLPEBP2	TATA-box	1626	1672	promoter-related elements
SLPEBP2	TATA-box	1627	1673	promoter-related elements
SLPEBP2	TATA-box	1628	1674	promoter-related elements
SLPEBP2	TATA-box	1629	1675	promoter-related elements
SLPEBP2	TATA-box	1630	1674	promoter-related elements
SLPEBP2	TATA-box	1647	1691	promoter-related elements
SLPEBP2	TATA-box	1701	1747	promoter-related elements
SLPEBP2	TATA-box	1702	1746	promoter-related elements
SLPEBP2	TATA-box	1739	1786	promoter-related elements
SLPEBP2	TATA-box	1740	1786	promoter-related elements
SLPEBP2	TATA-box	1741	1786	promoter-related elements
SLPEBP2	TATA-box	1742	1786	promoter-related elements
SLPEBP2	TATA-box	1748	1792	promoter-related elements
SLPEBP2	TATA-box	1844	1888	promoter-related elements
SLPEBP2	TATA-box	1885	1931	promoter-related elements
SLPEBP2	TATA-box	1886	1930	promoter-related elements
SLPEBP2	TATA-box	1893	1937	promoter-related elements
SLPEBP2	TATA-box	1905	1949	promoter-related elements
SLPEBP2	TATA-box	1947	1996	promoter-related elements
SLPEBP2	TATA-box	1948	1995	promoter-related elements
SLPEBP2	TATA-box	1949	1995	promoter-related elements
SLPEBP2	TATA-box	1950	1995	promoter-related elements
SLPEBP2	TATA-box	1951	1995	promoter-related elements
SLPEBP2	TATA-box	1966	2012	promoter-related elements
SLPEBP2	TATA-box	1967	2011	promoter-related elements
SLPEBP3	GC-motif	1538	1584	promoter-related elements
SLPEBP3	TATA-box	34	83	promoter-related elements
SLPEBP3	TATA-box	36	80	promoter-related elements
SLPEBP3	TATA-box	80	129	promoter-related elements
SLPEBP3	TATA-box	168	214	promoter-related elements
SLPEBP3	TATA-box	169	213	promoter-related elements
SLPEBP3	TATA-box	174	222	promoter-related elements
SLPEBP3	TATA-box	267	313	promoter-related elements
SLPEBP3	TATA-box	268	314	promoter-related elements
SLPEBP3	TATA-box	270	314	promoter-related elements
SLPEBP3	TATA-box	309	356	promoter-related elements
SLPEBP3	TATA-box	310	356	promoter-related elements
SLPEBP3	TATA-box	311	356	promoter-related elements
SLPEBP3	TATA-box	312	356	promoter-related elements
SLPEBP3	TATA-box	358	404	promoter-related elements
SLPEBP3	TATA-box	359	403	promoter-related elements
SLPEBP3	TATA-box	412	458	promoter-related elements
SLPEBP3	TATA-box	414	460	promoter-related elements
SLPEBP3	TATA-box	415	461	promoter-related elements
SLPEBP3	TATA-box	416	462	promoter-related elements
SLPEBP3	TATA-box	417	463	promoter-related elements
SLPEBP3	TATA-box	418	462	promoter-related elements
SLPEBP3	TATA-box	512	556	promoter-related elements
SLPEBP3	TATA-box	682	727	promoter-related elements
SLPEBP3	TATA-box	683	727	promoter-related elements
SLPEBP3	TATA-box	750	797	promoter-related elements
SLPEBP3	TATA-box	848	892	promoter-related elements
SLPEBP3	TATA-box	892	939	promoter-related elements
SLPEBP3	TATA-box	893	939	promoter-related elements
SLPEBP3	TATA-box	894	939	promoter-related elements
SLPEBP3	TATA-box	895	939	promoter-related elements
SLPEBP3	TATA-box	903	948	promoter-related elements
SLPEBP3	TATA-box	904	948	promoter-related elements
SLPEBP3	TATA-box	931	977	promoter-related elements
SLPEBP3	TATA-box	932	977	promoter-related elements
SLPEBP3	TATA-box	933	977	promoter-related elements
SLPEBP3	TATA-box	939	985	promoter-related elements
SLPEBP3	TATA-box	940	985	promoter-related elements
SLPEBP3	TATA-box	941	985	promoter-related elements
SLPEBP3	TATA-box	965	1011	promoter-related elements
SLPEBP3	TATA-box	966	1010	promoter-related elements
SLPEBP3	TATA-box	1033	1079	promoter-related elements
SLPEBP3	TATA-box	1034	1079	promoter-related elements
SLPEBP3	TATA-box	1035	1079	promoter-related elements
SLPEBP3	TATA-box	1069	1113	promoter-related elements
SLPEBP3	TATA-box	1140	1186	promoter-related elements
SLPEBP3	TATA-box	1141	1186	promoter-related elements
SLPEBP3	TATA-box	1142	1186	promoter-related elements
SLPEBP3	TATA-box	1148	1194	promoter-related elements
SLPEBP3	TATA-box	1149	1193	promoter-related elements
SLPEBP3	TATA-box	1401	1445	promoter-related elements
SLPEBP3	TATA-box	1421	1467	promoter-related elements
SLPEBP3	TATA-box	1423	1467	promoter-related elements
SLPEBP3	TATA-box	1504	1549	promoter-related elements
SLPEBP3	TATA-box	1505	1549	promoter-related elements
SLPEBP3	TATA-box	1563	1608	promoter-related elements
SLPEBP3	TATA-box	1564	1608	promoter-related elements
SLPEBP3	TATA-box	1667	1711	promoter-related elements
SLPEBP3	TATA-box	1729	1775	promoter-related elements
SLPEBP3	TATA-box	1730	1775	promoter-related elements
SLPEBP3	TATA-box	1731	1775	promoter-related elements
SLPEBP3	TATA-box	1819	1866	promoter-related elements
SLPEBP3	TATA-box	1820	1866	promoter-related elements
SLPEBP3	TATA-box	1821	1866	promoter-related elements
SLPEBP3	TATA-box	1822	1866	promoter-related elements
SLPEBP3	TATA-box	1946	1992	promoter-related elements
SLPEBP3	TATA-box	1947	1991	promoter-related elements
SLPEBP3	CAAT-box	150	195	promoter-related elements
SLPEBP3	CAAT-box	718	763	promoter-related elements
SLPEBP3	CAAT-box	788	833	promoter-related elements
SLPEBP3	CAAT-box	1011	1056	promoter-related elements
SLPEBP3	CAAT-box	1019	1064	promoter-related elements
SLPEBP3	CAAT-box	1209	1254	promoter-related elements
SLPEBP3	CAAT-box	1389	1434	promoter-related elements
SLPEBP3	CAAT-box	1409	1454	promoter-related elements
SLPEBP3	CAAT-box	1416	1461	promoter-related elements
SLPEBP3	CAAT-box	1575	1624	promoter-related elements
SLPEBP3	CAAT-box	1577	1622	promoter-related elements
SLPEBP3	CAAT-box	1632	1677	promoter-related elements
SLPEBP3	CAAT-box	1649	1694	promoter-related elements
SLPEBP3	CAAT-box	1695	1743	promoter-related elements
SLPEBP3	CAAT-box	1696	1741	promoter-related elements
SLPEBP3	CAAT-box	1699	1744	promoter-related elements
SLPEBP3	CAAT-box	1735	1780	promoter-related elements
SLPEBP3	CAAT-box	1916	1961	promoter-related elements
SLPEBP3	CAAT-box	1919	1964	promoter-related elements
SLPEBP3	CAAT-box	1966	2011	promoter-related elements
SLPEBP4	CAAT-box	256	301	promoter-related elements
SLPEBP4	CAAT-box	364	409	promoter-related elements
SLPEBP4	CAAT-box	586	631	promoter-related elements
SLPEBP4	CAAT-box	592	637	promoter-related elements
SLPEBP4	CAAT-box	783	828	promoter-related elements
SLPEBP4	CAAT-box	865	910	promoter-related elements
SLPEBP4	CAAT-box	966	1011	promoter-related elements
SLPEBP4	CAAT-box	988	1033	promoter-related elements
SLPEBP4	CAAT-box	1207	1252	promoter-related elements
SLPEBP4	CAAT-box	1235	1280	promoter-related elements
SLPEBP4	CAAT-box	1327	1372	promoter-related elements
SLPEBP4	CAAT-box	1370	1415	promoter-related elements
SLPEBP4	CAAT-box	1409	1454	promoter-related elements
SLPEBP4	CAAT-box	1799	1844	promoter-related elements
SLPEBP4	CAAT-box	1911	1956	promoter-related elements
SLPEBP4	TATA-box	185	230	promoter-related elements
SLPEBP4	TATA-box	186	230	promoter-related elements
SLPEBP4	TATA-box	642	688	promoter-related elements
SLPEBP4	TATA-box	643	687	promoter-related elements
SLPEBP4	TATA-box	669	714	promoter-related elements
SLPEBP4	TATA-box	670	714	promoter-related elements
SLPEBP4	TATA-box	703	749	promoter-related elements
SLPEBP4	TATA-box	704	748	promoter-related elements
SLPEBP4	TATA-box	722	766	promoter-related elements
SLPEBP4	TATA-box	802	848	promoter-related elements
SLPEBP4	TATA-box	804	848	promoter-related elements
SLPEBP4	TATA-box	818	865	promoter-related elements
SLPEBP4	TATA-box	880	926	promoter-related elements
SLPEBP4	TATA-box	881	925	promoter-related elements
SLPEBP4	TATA-box	892	938	promoter-related elements
SLPEBP4	TATA-box	893	938	promoter-related elements
SLPEBP4	TATA-box	894	938	promoter-related elements
SLPEBP4	TATA-box	963	1007	promoter-related elements
SLPEBP4	TATA-box	976	1020	promoter-related elements
SLPEBP4	TATA-box	981	1027	promoter-related elements
SLPEBP4	TATA-box	982	1027	promoter-related elements
SLPEBP4	TATA-box	983	1027	promoter-related elements
SLPEBP4	TATA-box	1218	1266	promoter-related elements
SLPEBP4	TATA-box	1304	1353	promoter-related elements
SLPEBP4	TATA-box	1305	1351	promoter-related elements
SLPEBP4	TATA-box	1306	1352	promoter-related elements
SLPEBP4	TATA-box	1307	1353	promoter-related elements
SLPEBP4	TATA-box	1308	1354	promoter-related elements
SLPEBP4	TATA-box	1309	1355	promoter-related elements
SLPEBP4	TATA-box	1310	1354	promoter-related elements
SLPEBP4	TATA-box	1342	1390	promoter-related elements
SLPEBP4	TATA-box	1529	1575	promoter-related elements
SLPEBP4	TATA-box	1530	1574	promoter-related elements
SLPEBP4	TATA-box	1701	1745	promoter-related elements
SLPEBP4	TATA-box	1762	1808	promoter-related elements
SLPEBP4	TATA-box	1763	1807	promoter-related elements
SLPEBP4	TATA-box	1823	1868	promoter-related elements
SLPEBP4	TATA-box	1824	1868	promoter-related elements
SLPEBP4	TATA-box	1879	1925	promoter-related elements
SLPEBP4	TATA-box	1880	1926	promoter-related elements
SLPEBP4	TATA-box	1881	1927	promoter-related elements
SLPEBP4	TATA-box	1882	1928	promoter-related elements
SLPEBP4	TATA-box	1883	1927	promoter-related elements
SLPEBP4	TATA-box	1926	1972	promoter-related elements
SLPEBP4	TATA-box	1927	1971	promoter-related elements
SLPEBP5	TATA-box	252	298	promoter-related elements
SLPEBP5	TATA-box	253	298	promoter-related elements
SLPEBP5	TATA-box	254	298	promoter-related elements
SLPEBP5	TATA-box	400	446	promoter-related elements
SLPEBP5	TATA-box	401	445	promoter-related elements
SLPEBP5	TATA-box	493	539	promoter-related elements
SLPEBP5	TATA-box	494	538	promoter-related elements
SLPEBP5	TATA-box	532	578	promoter-related elements
SLPEBP5	TATA-box	533	577	promoter-related elements
SLPEBP5	TATA-box	561	607	promoter-related elements
SLPEBP5	TATA-box	562	607	promoter-related elements
SLPEBP5	TATA-box	563	607	promoter-related elements
SLPEBP5	TATA-box	721	765	promoter-related elements
SLPEBP5	TATA-box	847	893	promoter-related elements
SLPEBP5	TATA-box	848	893	promoter-related elements
SLPEBP5	TATA-box	849	893	promoter-related elements
SLPEBP5	TATA-box	855	901	promoter-related elements
SLPEBP5	TATA-box	857	901	promoter-related elements
SLPEBP5	TATA-box	945	989	promoter-related elements
SLPEBP5	TATA-box	1046	1090	promoter-related elements
SLPEBP5	TATA-box	1162	1210	promoter-related elements
SLPEBP5	TATA-box	1167	1213	promoter-related elements
SLPEBP5	TATA-box	1168	1214	promoter-related elements
SLPEBP5	TATA-box	1169	1215	promoter-related elements
SLPEBP5	TATA-box	1170	1214	promoter-related elements
SLPEBP5	TATA-box	1183	1229	promoter-related elements
SLPEBP5	TATA-box	1184	1229	promoter-related elements
SLPEBP5	TATA-box	1185	1229	promoter-related elements
SLPEBP5	TATA-box	1222	1268	promoter-related elements
SLPEBP5	TATA-box	1223	1267	promoter-related elements
SLPEBP5	TATA-box	1259	1305	promoter-related elements
SLPEBP5	TATA-box	1260	1304	promoter-related elements
SLPEBP5	TATA-box	1275	1321	promoter-related elements
SLPEBP5	TATA-box	1276	1322	promoter-related elements
SLPEBP5	TATA-box	1277	1321	promoter-related elements
SLPEBP5	TATA-box	1306	1352	promoter-related elements
SLPEBP5	TATA-box	1307	1351	promoter-related elements
SLPEBP5	TATA-box	1316	1362	promoter-related elements
SLPEBP5	TATA-box	1318	1362	promoter-related elements
SLPEBP5	TATA-box	1502	1549	promoter-related elements
SLPEBP5	TATA-box	1817	1863	promoter-related elements
SLPEBP5	TATA-box	1819	1865	promoter-related elements
SLPEBP5	TATA-box	1820	1866	promoter-related elements
SLPEBP5	TATA-box	1821	1867	promoter-related elements
SLPEBP5	TATA-box	1822	1868	promoter-related elements
SLPEBP5	TATA-box	1823	1869	promoter-related elements
SLPEBP5	TATA-box	1824	1870	promoter-related elements
SLPEBP5	TATA-box	1825	1871	promoter-related elements
SLPEBP5	TATA-box	1827	1871	promoter-related elements
SLPEBP5	CAAT-box	24	69	promoter-related elements
SLPEBP5	CAAT-box	443	488	promoter-related elements
SLPEBP5	CAAT-box	473	518	promoter-related elements
SLPEBP5	CAAT-box	1062	1107	promoter-related elements
SLPEBP5	CAAT-box	1149	1194	promoter-related elements
SLPEBP5	CAAT-box	1228	1273	promoter-related elements
SLPEBP5	CAAT-box	1456	1501	promoter-related elements
SLPEBP5	CAAT-box	1489	1534	promoter-related elements
SLPEBP5	CAAT-box	1509	1554	promoter-related elements
SLPEBP5	CAAT-box	1546	1591	promoter-related elements
SLPEBP5	CAAT-box	1578	1623	promoter-related elements
SLPEBP5	CAAT-box	1685	1730	promoter-related elements
SLPEBP5	CAAT-box	1923	1968	promoter-related elements
SLPEBP6	CAAT-box	-19	26	promoter-related elements
SLPEBP6	CAAT-box	256	301	promoter-related elements
SLPEBP6	CAAT-box	422	467	promoter-related elements
SLPEBP6	CAAT-box	782	827	promoter-related elements
SLPEBP6	CAAT-box	788	833	promoter-related elements
SLPEBP6	CAAT-box	1006	1051	promoter-related elements
SLPEBP6	CAAT-box	1012	1057	promoter-related elements
SLPEBP6	CAAT-box	1023	1068	promoter-related elements
SLPEBP6	CAAT-box	1154	1199	promoter-related elements
SLPEBP6	CAAT-box	1388	1433	promoter-related elements
SLPEBP6	CAAT-box	1460	1505	promoter-related elements
SLPEBP6	CAAT-box	1469	1514	promoter-related elements
SLPEBP6	CAAT-box	1940	1985	promoter-related elements
SLPEBP6	CAAT-box	1952	1997	promoter-related elements
SLPEBP6	TATA-box	18	63	promoter-related elements
SLPEBP6	TATA-box	19	63	promoter-related elements
SLPEBP6	TATA-box	90	136	promoter-related elements
SLPEBP6	TATA-box	91	137	promoter-related elements
SLPEBP6	TATA-box	92	138	promoter-related elements
SLPEBP6	TATA-box	93	139	promoter-related elements
SLPEBP6	TATA-box	94	140	promoter-related elements
SLPEBP6	TATA-box	95	141	promoter-related elements
SLPEBP6	TATA-box	96	142	promoter-related elements
SLPEBP6	TATA-box	97	143	promoter-related elements
SLPEBP6	TATA-box	98	144	promoter-related elements
SLPEBP6	TATA-box	99	145	promoter-related elements
SLPEBP6	TATA-box	100	146	promoter-related elements
SLPEBP6	TATA-box	101	147	promoter-related elements
SLPEBP6	TATA-box	102	148	promoter-related elements
SLPEBP6	TATA-box	103	149	promoter-related elements
SLPEBP6	TATA-box	104	150	promoter-related elements
SLPEBP6	TATA-box	105	151	promoter-related elements
SLPEBP6	TATA-box	106	152	promoter-related elements
SLPEBP6	TATA-box	107	153	promoter-related elements
SLPEBP6	TATA-box	108	154	promoter-related elements
SLPEBP6	TATA-box	109	155	promoter-related elements
SLPEBP6	TATA-box	110	156	promoter-related elements
SLPEBP6	TATA-box	111	157	promoter-related elements
SLPEBP6	TATA-box	112	158	promoter-related elements
SLPEBP6	TATA-box	113	159	promoter-related elements
SLPEBP6	TATA-box	114	160	promoter-related elements
SLPEBP6	TATA-box	115	161	promoter-related elements
SLPEBP6	TATA-box	116	162	promoter-related elements
SLPEBP6	TATA-box	117	163	promoter-related elements
SLPEBP6	TATA-box	118	164	promoter-related elements
SLPEBP6	TATA-box	119	165	promoter-related elements
SLPEBP6	TATA-box	120	166	promoter-related elements
SLPEBP6	TATA-box	121	167	promoter-related elements
SLPEBP6	TATA-box	122	168	promoter-related elements
SLPEBP6	TATA-box	123	169	promoter-related elements
SLPEBP6	TATA-box	124	170	promoter-related elements
SLPEBP6	TATA-box	125	171	promoter-related elements
SLPEBP6	TATA-box	126	172	promoter-related elements
SLPEBP6	TATA-box	127	173	promoter-related elements
SLPEBP6	TATA-box	128	174	promoter-related elements
SLPEBP6	TATA-box	129	175	promoter-related elements
SLPEBP6	TATA-box	130	176	promoter-related elements
SLPEBP6	TATA-box	131	177	promoter-related elements
SLPEBP6	TATA-box	132	178	promoter-related elements
SLPEBP6	TATA-box	133	177	promoter-related elements
SLPEBP6	TATA-box	147	194	promoter-related elements
SLPEBP6	TATA-box	148	194	promoter-related elements
SLPEBP6	TATA-box	149	194	promoter-related elements
SLPEBP6	TATA-box	150	194	promoter-related elements
SLPEBP6	TATA-box	311	358	promoter-related elements
SLPEBP6	TATA-box	312	358	promoter-related elements
SLPEBP6	TATA-box	313	358	promoter-related elements
SLPEBP6	TATA-box	314	358	promoter-related elements
SLPEBP6	TATA-box	360	404	promoter-related elements
SLPEBP6	TATA-box	372	416	promoter-related elements
SLPEBP6	TATA-box	435	482	promoter-related elements
SLPEBP6	TATA-box	436	482	promoter-related elements
SLPEBP6	TATA-box	437	482	promoter-related elements
SLPEBP6	TATA-box	438	482	promoter-related elements
SLPEBP6	TATA-box	449	495	promoter-related elements
SLPEBP6	TATA-box	450	496	promoter-related elements
SLPEBP6	TATA-box	451	497	promoter-related elements
SLPEBP6	TATA-box	452	498	promoter-related elements
SLPEBP6	TATA-box	453	499	promoter-related elements
SLPEBP6	TATA-box	454	500	promoter-related elements
SLPEBP6	TATA-box	455	501	promoter-related elements
SLPEBP6	TATA-box	456	502	promoter-related elements
SLPEBP6	TATA-box	457	503	promoter-related elements
SLPEBP6	TATA-box	458	502	promoter-related elements
SLPEBP6	TATA-box	639	685	promoter-related elements
SLPEBP6	TATA-box	640	685	promoter-related elements
SLPEBP6	TATA-box	641	685	promoter-related elements
SLPEBP6	TATA-box	654	700	promoter-related elements
SLPEBP6	TATA-box	656	700	promoter-related elements
SLPEBP6	TATA-box	695	741	promoter-related elements
SLPEBP6	TATA-box	697	743	promoter-related elements
SLPEBP6	TATA-box	699	743	promoter-related elements
SLPEBP6	TATA-box	716	762	promoter-related elements
SLPEBP6	TATA-box	717	761	promoter-related elements
SLPEBP6	TATA-box	730	774	promoter-related elements
SLPEBP6	TATA-box	740	786	promoter-related elements
SLPEBP6	TATA-box	741	786	promoter-related elements
SLPEBP6	TATA-box	742	786	promoter-related elements
SLPEBP6	TATA-box	749	793	promoter-related elements
SLPEBP6	TATA-box	776	822	promoter-related elements
SLPEBP6	TATA-box	778	822	promoter-related elements
SLPEBP6	TATA-box	827	873	promoter-related elements
SLPEBP6	TATA-box	828	873	promoter-related elements
SLPEBP6	TATA-box	829	873	promoter-related elements
SLPEBP6	TATA-box	846	892	promoter-related elements
SLPEBP6	TATA-box	847	891	promoter-related elements
SLPEBP6	TATA-box	863	909	promoter-related elements
SLPEBP6	TATA-box	864	909	promoter-related elements
SLPEBP6	TATA-box	865	909	promoter-related elements
SLPEBP6	TATA-box	878	924	promoter-related elements
SLPEBP6	TATA-box	880	924	promoter-related elements
SLPEBP6	TATA-box	895	942	promoter-related elements
SLPEBP6	TATA-box	898	944	promoter-related elements
SLPEBP6	TATA-box	900	944	promoter-related elements
SLPEBP6	TATA-box	916	962	promoter-related elements
SLPEBP6	TATA-box	917	964	promoter-related elements
SLPEBP6	TATA-box	918	964	promoter-related elements
SLPEBP6	TATA-box	919	965	promoter-related elements
SLPEBP6	TATA-box	920	966	promoter-related elements
SLPEBP6	TATA-box	922	966	promoter-related elements
SLPEBP6	TATA-box	938	984	promoter-related elements
SLPEBP6	TATA-box	939	983	promoter-related elements
SLPEBP6	TATA-box	952	996	promoter-related elements
SLPEBP6	TATA-box	959	1004	promoter-related elements
SLPEBP6	TATA-box	960	1004	promoter-related elements
SLPEBP6	TATA-box	973	1017	promoter-related elements
SLPEBP6	TATA-box	1000	1046	promoter-related elements
SLPEBP6	TATA-box	1002	1046	promoter-related elements
SLPEBP6	TATA-box	1016	1063	promoter-related elements
SLPEBP6	TATA-box	1017	1063	promoter-related elements
SLPEBP6	TATA-box	1018	1063	promoter-related elements
SLPEBP6	TATA-box	1019	1063	promoter-related elements
SLPEBP6	TATA-box	1051	1097	promoter-related elements
SLPEBP6	TATA-box	1052	1097	promoter-related elements
SLPEBP6	TATA-box	1053	1097	promoter-related elements
SLPEBP6	TATA-box	1090	1136	promoter-related elements
SLPEBP6	TATA-box	1091	1138	promoter-related elements
SLPEBP6	TATA-box	1092	1138	promoter-related elements
SLPEBP6	TATA-box	1093	1139	promoter-related elements
SLPEBP6	TATA-box	1094	1138	promoter-related elements
SLPEBP6	TATA-box	1098	1144	promoter-related elements
SLPEBP6	TATA-box	1100	1144	promoter-related elements
SLPEBP6	TATA-box	1106	1155	promoter-related elements
SLPEBP6	TATA-box	1108	1154	promoter-related elements
SLPEBP6	TATA-box	1109	1156	promoter-related elements
SLPEBP6	TATA-box	1110	1156	promoter-related elements
SLPEBP6	TATA-box	1111	1157	promoter-related elements
SLPEBP6	TATA-box	1112	1164	promoter-related elements
SLPEBP6	TATA-box	1114	1162	promoter-related elements
SLPEBP6	TATA-box	1115	1162	promoter-related elements
SLPEBP6	TATA-box	1116	1162	promoter-related elements
SLPEBP6	TATA-box	1117	1162	promoter-related elements
SLPEBP6	TATA-box	1118	1162	promoter-related elements
SLPEBP6	TATA-box	1129	1173	promoter-related elements
SLPEBP6	TATA-box	1157	1203	promoter-related elements
SLPEBP6	TATA-box	1158	1204	promoter-related elements
SLPEBP6	TATA-box	1159	1205	promoter-related elements
SLPEBP6	TATA-box	1160	1206	promoter-related elements
SLPEBP6	TATA-box	1161	1207	promoter-related elements
SLPEBP6	TATA-box	1162	1206	promoter-related elements
SLPEBP6	TATA-box	1212	1258	promoter-related elements
SLPEBP6	TATA-box	1214	1258	promoter-related elements
SLPEBP6	TATA-box	1276	1321	promoter-related elements
SLPEBP6	TATA-box	1277	1321	promoter-related elements
SLPEBP6	TATA-box	1329	1375	promoter-related elements
SLPEBP6	TATA-box	1331	1375	promoter-related elements
SLPEBP6	TATA-box	1338	1384	promoter-related elements
SLPEBP6	TATA-box	1339	1384	promoter-related elements
SLPEBP6	TATA-box	1340	1384	promoter-related elements
SLPEBP6	TATA-box	1399	1445	promoter-related elements
SLPEBP6	TATA-box	1400	1444	promoter-related elements
SLPEBP6	TATA-box	1589	1633	promoter-related elements
SLPEBP6	TATA-box	1663	1707	promoter-related elements
SLPEBP6	TATA-box	1823	1869	promoter-related elements
SLPEBP6	TATA-box	1824	1869	promoter-related elements
SLPEBP6	TATA-box	1825	1869	promoter-related elements
SLPEBP6	TATA-box	1925	1971	promoter-related elements
SLPEBP6	TATA-box	1926	1972	promoter-related elements
SLPEBP6	TATA-box	1927	1971	promoter-related elements
SLPEBP7	CAAT-box	228	273	promoter-related elements
SLPEBP7	CAAT-box	262	307	promoter-related elements
SLPEBP7	CAAT-box	359	404	promoter-related elements
SLPEBP7	CAAT-box	469	514	promoter-related elements
SLPEBP7	CAAT-box	507	552	promoter-related elements
SLPEBP7	CAAT-box	545	590	promoter-related elements
SLPEBP7	CAAT-box	824	869	promoter-related elements
SLPEBP7	CAAT-box	1031	1076	promoter-related elements
SLPEBP7	CAAT-box	1508	1553	promoter-related elements
SLPEBP7	CAAT-box	1674	1719	promoter-related elements
SLPEBP7	CAAT-box	1695	1740	promoter-related elements
SLPEBP7	CAAT-box	1724	1769	promoter-related elements
SLPEBP7	CAAT-box	1775	1820	promoter-related elements
SLPEBP7	CAAT-box	1803	1848	promoter-related elements
SLPEBP7	CAAT-box	1826	1871	promoter-related elements
SLPEBP7	TATA-box	2	49	promoter-related elements
SLPEBP7	TATA-box	5	51	promoter-related elements
SLPEBP7	TATA-box	7	51	promoter-related elements
SLPEBP7	TATA-box	240	287	promoter-related elements
SLPEBP7	TATA-box	254	298	promoter-related elements
SLPEBP7	TATA-box	326	372	promoter-related elements
SLPEBP7	TATA-box	327	371	promoter-related elements
SLPEBP7	TATA-box	390	436	promoter-related elements
SLPEBP7	TATA-box	391	435	promoter-related elements
SLPEBP7	TATA-box	427	475	promoter-related elements
SLPEBP7	TATA-box	430	475	promoter-related elements
SLPEBP7	TATA-box	431	475	promoter-related elements
SLPEBP7	TATA-box	579	628	promoter-related elements
SLPEBP7	TATA-box	595	647	promoter-related elements
SLPEBP7	TATA-box	603	649	promoter-related elements
SLPEBP7	TATA-box	604	650	promoter-related elements
SLPEBP7	TATA-box	605	651	promoter-related elements
SLPEBP7	TATA-box	606	652	promoter-related elements
SLPEBP7	TATA-box	608	652	promoter-related elements
SLPEBP7	TATA-box	669	715	promoter-related elements
SLPEBP7	TATA-box	670	716	promoter-related elements
SLPEBP7	TATA-box	671	717	promoter-related elements
SLPEBP7	TATA-box	673	717	promoter-related elements
SLPEBP7	TATA-box	724	770	promoter-related elements
SLPEBP7	TATA-box	725	770	promoter-related elements
SLPEBP7	TATA-box	726	770	promoter-related elements
SLPEBP7	TATA-box	768	814	promoter-related elements
SLPEBP7	TATA-box	769	813	promoter-related elements
SLPEBP7	TATA-box	773	819	promoter-related elements
SLPEBP7	TATA-box	774	818	promoter-related elements
SLPEBP7	TATA-box	792	838	promoter-related elements
SLPEBP7	TATA-box	793	837	promoter-related elements
SLPEBP7	TATA-box	894	943	promoter-related elements
SLPEBP7	TATA-box	895	941	promoter-related elements
SLPEBP7	TATA-box	896	942	promoter-related elements
SLPEBP7	TATA-box	897	943	promoter-related elements
SLPEBP7	TATA-box	898	944	promoter-related elements
SLPEBP7	TATA-box	899	945	promoter-related elements
SLPEBP7	TATA-box	900	946	promoter-related elements
SLPEBP7	TATA-box	902	946	promoter-related elements
SLPEBP7	TATA-box	959	1005	promoter-related elements
SLPEBP7	TATA-box	960	1006	promoter-related elements
SLPEBP7	TATA-box	961	1007	promoter-related elements
SLPEBP7	TATA-box	963	1007	promoter-related elements
SLPEBP7	TATA-box	1019	1065	promoter-related elements
SLPEBP7	TATA-box	1020	1065	promoter-related elements
SLPEBP7	TATA-box	1021	1065	promoter-related elements
SLPEBP7	TATA-box	1059	1105	promoter-related elements
SLPEBP7	TATA-box	1060	1104	promoter-related elements
SLPEBP7	TATA-box	1083	1129	promoter-related elements
SLPEBP7	TATA-box	1084	1128	promoter-related elements
SLPEBP7	TATA-box	1240	1286	promoter-related elements
SLPEBP7	TATA-box	1241	1286	promoter-related elements
SLPEBP7	TATA-box	1242	1286	promoter-related elements
SLPEBP7	TATA-box	1261	1306	promoter-related elements
SLPEBP7	TATA-box	1262	1306	promoter-related elements
SLPEBP7	TATA-box	1282	1330	promoter-related elements
SLPEBP7	TATA-box	1353	1401	promoter-related elements
SLPEBP7	TATA-box	1357	1403	promoter-related elements
SLPEBP7	TATA-box	1359	1405	promoter-related elements
SLPEBP7	TATA-box	1360	1406	promoter-related elements
SLPEBP7	TATA-box	1361	1405	promoter-related elements
SLPEBP7	TATA-box	1416	1462	promoter-related elements
SLPEBP7	TATA-box	1417	1461	promoter-related elements
SLPEBP7	TATA-box	1541	1587	promoter-related elements
SLPEBP7	TATA-box	1542	1586	promoter-related elements
SLPEBP7	TATA-box	1637	1683	promoter-related elements
SLPEBP7	TATA-box	1638	1683	promoter-related elements
SLPEBP7	TATA-box	1639	1683	promoter-related elements
SLPEBP7	TATA-box	1669	1715	promoter-related elements
SLPEBP7	TATA-box	1670	1715	promoter-related elements
SLPEBP7	TATA-box	1671	1715	promoter-related elements
SLPEBP7	TATA-box	1709	1754	promoter-related elements
SLPEBP7	TATA-box	1710	1754	promoter-related elements
SLPEBP7	TATA-box	1869	1913	promoter-related elements
SLPEBP7	TATA-box	1956	2002	promoter-related elements
SLPEBP7	TATA-box	1957	2002	promoter-related elements
SLPEBP7	TATA-box	1958	2002	promoter-related elements
SLPEBP8	CAAT-box	108	153	promoter-related elements
SLPEBP8	CAAT-box	271	321	promoter-related elements
SLPEBP8	CAAT-box	347	392	promoter-related elements
SLPEBP8	CAAT-box	615	660	promoter-related elements
SLPEBP8	CAAT-box	827	872	promoter-related elements
SLPEBP8	CAAT-box	882	927	promoter-related elements
SLPEBP8	CAAT-box	889	934	promoter-related elements
SLPEBP8	CAAT-box	908	953	promoter-related elements
SLPEBP8	CAAT-box	981	1026	promoter-related elements
SLPEBP8	CAAT-box	1023	1068	promoter-related elements
SLPEBP8	CAAT-box	1058	1103	promoter-related elements
SLPEBP8	CAAT-box	1098	1143	promoter-related elements
SLPEBP8	CAAT-box	1297	1342	promoter-related elements
SLPEBP8	CAAT-box	1343	1388	promoter-related elements
SLPEBP8	CAAT-box	1682	1727	promoter-related elements
SLPEBP8	TATA-box	68	112	promoter-related elements
SLPEBP8	TATA-box	83	131	promoter-related elements
SLPEBP8	TATA-box	90	138	promoter-related elements
SLPEBP8	TATA-box	119	163	promoter-related elements
SLPEBP8	TATA-box	131	178	promoter-related elements
SLPEBP8	TATA-box	132	178	promoter-related elements
SLPEBP8	TATA-box	133	178	promoter-related elements
SLPEBP8	TATA-box	134	178	promoter-related elements
SLPEBP8	TATA-box	201	245	promoter-related elements
SLPEBP8	TATA-box	218	262	promoter-related elements
SLPEBP8	TATA-box	441	487	promoter-related elements
SLPEBP8	TATA-box	443	487	promoter-related elements
SLPEBP8	TATA-box	472	517	promoter-related elements
SLPEBP8	TATA-box	473	517	promoter-related elements
SLPEBP8	TATA-box	491	536	promoter-related elements
SLPEBP8	TATA-box	492	536	promoter-related elements
SLPEBP8	TATA-box	573	617	promoter-related elements
SLPEBP8	TATA-box	849	895	promoter-related elements
SLPEBP8	TATA-box	850	895	promoter-related elements
SLPEBP8	TATA-box	851	895	promoter-related elements
SLPEBP8	TATA-box	878	924	promoter-related elements
SLPEBP8	TATA-box	879	923	promoter-related elements
SLPEBP8	TATA-box	932	976	promoter-related elements
SLPEBP8	TATA-box	1039	1086	promoter-related elements
SLPEBP8	TATA-box	1040	1086	promoter-related elements
SLPEBP8	TATA-box	1041	1088	promoter-related elements
SLPEBP8	TATA-box	1042	1088	promoter-related elements
SLPEBP8	TATA-box	1043	1089	promoter-related elements
SLPEBP8	TATA-box	1044	1090	promoter-related elements
SLPEBP8	TATA-box	1045	1091	promoter-related elements
SLPEBP8	TATA-box	1046	1092	promoter-related elements
SLPEBP8	TATA-box	1048	1092	promoter-related elements
SLPEBP8	TATA-box	1089	1138	promoter-related elements
SLPEBP8	TATA-box	1090	1136	promoter-related elements
SLPEBP8	TATA-box	1091	1135	promoter-related elements
SLPEBP8	TATA-box	1102	1146	promoter-related elements
SLPEBP8	TATA-box	1104	1152	promoter-related elements
SLPEBP8	TATA-box	1189	1241	promoter-related elements
SLPEBP8	TATA-box	1191	1237	promoter-related elements
SLPEBP8	TATA-box	1192	1236	promoter-related elements
SLPEBP8	TATA-box	1242	1290	promoter-related elements
SLPEBP8	TATA-box	1335	1381	promoter-related elements
SLPEBP8	TATA-box	1336	1380	promoter-related elements
SLPEBP8	TATA-box	1376	1420	promoter-related elements
SLPEBP8	TATA-box	1591	1638	promoter-related elements
SLPEBP8	TATA-box	1592	1638	promoter-related elements
SLPEBP8	TATA-box	1593	1638	promoter-related elements
SLPEBP8	TATA-box	1594	1638	promoter-related elements
SLPEBP8	TATA-box	1631	1675	promoter-related elements
SLPEBP8	TATA-box	1665	1710	promoter-related elements
SLPEBP8	TATA-box	1666	1710	promoter-related elements
SLPEBP8	TATA-box	1716	1762	promoter-related elements
SLPEBP8	TATA-box	1717	1761	promoter-related elements
SLPEBP8	TATA-box	1807	1853	promoter-related elements
SLPEBP8	TATA-box	1808	1855	promoter-related elements
SLPEBP8	TATA-box	1809	1855	promoter-related elements
SLPEBP8	TATA-box	1810	1856	promoter-related elements
SLPEBP8	TATA-box	1811	1857	promoter-related elements
SLPEBP8	TATA-box	1812	1858	promoter-related elements
SLPEBP8	TATA-box	1813	1857	promoter-related elements
SLPEBP8	TATA-box	1816	1862	promoter-related elements
SLPEBP8	TATA-box	1817	1864	promoter-related elements
SLPEBP8	TATA-box	1818	1864	promoter-related elements
SLPEBP8	TATA-box	1819	1865	promoter-related elements
SLPEBP8	TATA-box	1820	1866	promoter-related elements
SLPEBP8	TATA-box	1821	1867	promoter-related elements
SLPEBP8	TATA-box	1822	1866	promoter-related elements
SLPEBP8	TATA-box	1829	1875	promoter-related elements
SLPEBP8	TATA-box	1830	1875	promoter-related elements
SLPEBP8	TATA-box	1831	1875	promoter-related elements
SLPEBP8	TATA-box	1925	1971	promoter-related elements
SLPEBP8	TATA-box	1926	1971	promoter-related elements
SLPEBP8	TATA-box	1927	1971	promoter-related elements
SLPEBP9	CAAT-box	192	237	promoter-related elements
SLPEBP9	CAAT-box	449	494	promoter-related elements
SLPEBP9	CAAT-box	485	530	promoter-related elements
SLPEBP9	CAAT-box	557	602	promoter-related elements
SLPEBP9	CAAT-box	721	766	promoter-related elements
SLPEBP9	CAAT-box	772	817	promoter-related elements
SLPEBP9	CAAT-box	871	916	promoter-related elements
SLPEBP9	CAAT-box	1079	1124	promoter-related elements
SLPEBP9	CAAT-box	1106	1151	promoter-related elements
SLPEBP9	CAAT-box	1212	1257	promoter-related elements
SLPEBP9	CAAT-box	1299	1344	promoter-related elements
SLPEBP9	CAAT-box	1307	1352	promoter-related elements
SLPEBP9	CAAT-box	1395	1440	promoter-related elements
SLPEBP9	CAAT-box	1398	1443	promoter-related elements
SLPEBP9	CAAT-box	1424	1469	promoter-related elements
SLPEBP9	CAAT-box	1681	1726	promoter-related elements
SLPEBP9	CAAT-box	1792	1837	promoter-related elements
SLPEBP9	CAAT-box	1875	1920	promoter-related elements
SLPEBP9	TATA-box	3	47	promoter-related elements
SLPEBP9	TATA-box	256	302	promoter-related elements
SLPEBP9	TATA-box	257	303	promoter-related elements
SLPEBP9	TATA-box	258	304	promoter-related elements
SLPEBP9	TATA-box	259	303	promoter-related elements
SLPEBP9	TATA-box	365	412	promoter-related elements
SLPEBP9	TATA-box	551	595	promoter-related elements
SLPEBP9	TATA-box	583	631	promoter-related elements
SLPEBP9	TATA-box	608	656	promoter-related elements
SLPEBP9	TATA-box	611	656	promoter-related elements
SLPEBP9	TATA-box	612	656	promoter-related elements
SLPEBP9	TATA-box	623	671	promoter-related elements
SLPEBP9	TATA-box	633	677	promoter-related elements
SLPEBP9	TATA-box	930	976	promoter-related elements
SLPEBP9	TATA-box	932	976	promoter-related elements
SLPEBP9	TATA-box	1114	1158	promoter-related elements
SLPEBP9	TATA-box	1181	1225	promoter-related elements
SLPEBP9	TATA-box	1195	1241	promoter-related elements
SLPEBP9	TATA-box	1196	1241	promoter-related elements
SLPEBP9	TATA-box	1197	1241	promoter-related elements
SLPEBP9	TATA-box	1202	1246	promoter-related elements
SLPEBP9	TATA-box	1278	1324	promoter-related elements
SLPEBP9	TATA-box	1280	1324	promoter-related elements
SLPEBP9	TATA-box	1337	1385	promoter-related elements
SLPEBP9	TATA-box	1338	1385	promoter-related elements
SLPEBP9	TATA-box	1339	1385	promoter-related elements
SLPEBP9	TATA-box	1340	1385	promoter-related elements
SLPEBP9	TATA-box	1341	1385	promoter-related elements
SLPEBP9	TATA-box	1454	1499	promoter-related elements
SLPEBP9	TATA-box	1455	1499	promoter-related elements
SLPEBP9	TATA-box	1571	1620	promoter-related elements
SLPEBP9	TATA-box	1572	1619	promoter-related elements
SLPEBP9	TATA-box	1573	1619	promoter-related elements
SLPEBP9	TATA-box	1574	1621	promoter-related elements
SLPEBP9	TATA-box	1575	1621	promoter-related elements
SLPEBP9	TATA-box	1577	1621	promoter-related elements
SLPEBP9	TATA-box	1584	1630	promoter-related elements
SLPEBP9	TATA-box	1585	1631	promoter-related elements
SLPEBP9	TATA-box	1586	1630	promoter-related elements
SLPEBP9	TATA-box	1594	1638	promoter-related elements
SLPEBP9	TATA-box	1698	1744	promoter-related elements
SLPEBP9	TATA-box	1699	1745	promoter-related elements
SLPEBP9	TATA-box	1700	1746	promoter-related elements
SLPEBP9	TATA-box	1701	1745	promoter-related elements
SLPEBP9	TATA-box	1736	1782	promoter-related elements
SLPEBP9	TATA-box	1737	1782	promoter-related elements
SLPEBP9	TATA-box	1738	1782	promoter-related elements
SLPEBP9	TATA-box	1743	1790	promoter-related elements
SLPEBP9	TATA-box	1868	1912	promoter-related elements
SLPEBP9	TATA-box	1943	1991	promoter-related elements
SLPEBP9	TATA-box	1946	1991	promoter-related elements
SLPEBP9	TATA-box	1947	1991	promoter-related elements
SLPEBP9	TATA-box	1973	2019	promoter-related elements
SLPEBP9	TATA-box	1974	2020	promoter-related elements
SLPEBP9	TATA-box	1975	2021	promoter-related elements
SLPEBP9	TATA-box	1976	2020	promoter-related elements
SLPEBP10	CAAT-box	93	138	promoter-related elements
SLPEBP10	CAAT-box	168	213	promoter-related elements
SLPEBP10	CAAT-box	239	284	promoter-related elements
SLPEBP10	CAAT-box	556	601	promoter-related elements
SLPEBP10	CAAT-box	764	809	promoter-related elements
SLPEBP10	CAAT-box	1049	1094	promoter-related elements
SLPEBP10	CAAT-box	1134	1179	promoter-related elements
SLPEBP10	CAAT-box	1352	1397	promoter-related elements
SLPEBP10	CAAT-box	1419	1464	promoter-related elements
SLPEBP10	CAAT-box	1601	1646	promoter-related elements
SLPEBP10	CAAT-box	1620	1665	promoter-related elements
SLPEBP10	CAAT-box	1781	1828	promoter-related elements
SLPEBP10	CAAT-box	1807	1852	promoter-related elements
SLPEBP10	CAAT-box	1860	1905	promoter-related elements
SLPEBP10	CAAT-box	1880	1925	promoter-related elements
SLPEBP10	TATA-box	-12	33	promoter-related elements
SLPEBP10	TATA-box	-11	33	promoter-related elements
SLPEBP10	TATA-box	68	112	promoter-related elements
SLPEBP10	TATA-box	378	424	promoter-related elements
SLPEBP10	TATA-box	379	426	promoter-related elements
SLPEBP10	TATA-box	380	426	promoter-related elements
SLPEBP10	TATA-box	381	427	promoter-related elements
SLPEBP10	TATA-box	382	426	promoter-related elements
SLPEBP10	TATA-box	422	466	promoter-related elements
SLPEBP10	TATA-box	440	486	promoter-related elements
SLPEBP10	TATA-box	442	488	promoter-related elements
SLPEBP10	TATA-box	443	489	promoter-related elements
SLPEBP10	TATA-box	444	488	promoter-related elements
SLPEBP10	TATA-box	451	497	promoter-related elements
SLPEBP10	TATA-box	452	498	promoter-related elements
SLPEBP10	TATA-box	453	499	promoter-related elements
SLPEBP10	TATA-box	454	500	promoter-related elements
SLPEBP10	TATA-box	455	501	promoter-related elements
SLPEBP10	TATA-box	456	502	promoter-related elements
SLPEBP10	TATA-box	457	503	promoter-related elements
SLPEBP10	TATA-box	458	504	promoter-related elements
SLPEBP10	TATA-box	459	505	promoter-related elements
SLPEBP10	TATA-box	460	506	promoter-related elements
SLPEBP10	TATA-box	461	507	promoter-related elements
SLPEBP10	TATA-box	462	508	promoter-related elements
SLPEBP10	TATA-box	463	509	promoter-related elements
SLPEBP10	TATA-box	464	510	promoter-related elements
SLPEBP10	TATA-box	465	511	promoter-related elements
SLPEBP10	TATA-box	466	510	promoter-related elements
SLPEBP10	TATA-box	643	689	promoter-related elements
SLPEBP10	TATA-box	644	688	promoter-related elements
SLPEBP10	TATA-box	667	713	promoter-related elements
SLPEBP10	TATA-box	669	715	promoter-related elements
SLPEBP10	TATA-box	670	716	promoter-related elements
SLPEBP10	TATA-box	671	715	promoter-related elements
SLPEBP10	TATA-box	685	731	promoter-related elements
SLPEBP10	TATA-box	686	730	promoter-related elements
SLPEBP10	TATA-box	721	767	promoter-related elements
SLPEBP10	TATA-box	722	768	promoter-related elements
SLPEBP10	TATA-box	723	769	promoter-related elements
SLPEBP10	TATA-box	724	768	promoter-related elements
SLPEBP10	TATA-box	749	795	promoter-related elements
SLPEBP10	TATA-box	750	795	promoter-related elements
SLPEBP10	TATA-box	751	795	promoter-related elements
SLPEBP10	TATA-box	968	1012	promoter-related elements
SLPEBP10	TATA-box	1017	1063	promoter-related elements
SLPEBP10	TATA-box	1018	1062	promoter-related elements
SLPEBP10	TATA-box	1137	1183	promoter-related elements
SLPEBP10	TATA-box	1138	1183	promoter-related elements
SLPEBP10	TATA-box	1139	1183	promoter-related elements
SLPEBP10	TATA-box	1144	1192	promoter-related elements
SLPEBP10	TATA-box	1145	1192	promoter-related elements
SLPEBP10	TATA-box	1146	1192	promoter-related elements
SLPEBP10	TATA-box	1147	1192	promoter-related elements
SLPEBP10	TATA-box	1148	1192	promoter-related elements
SLPEBP10	TATA-box	1186	1234	promoter-related elements
SLPEBP10	TATA-box	1320	1364	promoter-related elements
SLPEBP10	TATA-box	1338	1384	promoter-related elements
SLPEBP10	TATA-box	1339	1383	promoter-related elements
SLPEBP10	TATA-box	1544	1591	promoter-related elements
SLPEBP10	TATA-box	1545	1591	promoter-related elements
SLPEBP10	TATA-box	1546	1591	promoter-related elements
SLPEBP10	TATA-box	1547	1591	promoter-related elements
SLPEBP10	TATA-box	1585	1633	promoter-related elements
SLPEBP10	TATA-box	1587	1635	promoter-related elements
SLPEBP10	TATA-box	1612	1657	promoter-related elements
SLPEBP10	TATA-box	1613	1657	promoter-related elements
SLPEBP10	TATA-box	1699	1743	promoter-related elements
SLPEBP10	TATA-box	1735	1781	promoter-related elements
SLPEBP10	TATA-box	1736	1780	promoter-related elements
SLPEBP10	TATA-box	1826	1875	promoter-related elements
SLPEBP10	TATA-box	1827	1874	promoter-related elements
SLPEBP10	TATA-box	1828	1874	promoter-related elements
SLPEBP10	TATA-box	1829	1876	promoter-related elements
SLPEBP10	TATA-box	1830	1876	promoter-related elements
SLPEBP10	TATA-box	1831	1877	promoter-related elements
SLPEBP10	TATA-box	1832	1876	promoter-related elements
SLPEBP10	AT-rich sequence	122	171	promoter-related elements
SLPEBP11	CAAT-box	74	119	promoter-related elements
SLPEBP11	CAAT-box	143	188	promoter-related elements
SLPEBP11	CAAT-box	185	230	promoter-related elements
SLPEBP11	CAAT-box	266	311	promoter-related elements
SLPEBP11	CAAT-box	447	492	promoter-related elements
SLPEBP11	CAAT-box	458	503	promoter-related elements
SLPEBP11	CAAT-box	472	517	promoter-related elements
SLPEBP11	CAAT-box	882	927	promoter-related elements
SLPEBP11	CAAT-box	930	975	promoter-related elements
SLPEBP11	CAAT-box	1071	1116	promoter-related elements
SLPEBP11	CAAT-box	1074	1119	promoter-related elements
SLPEBP11	CAAT-box	1135	1182	promoter-related elements
SLPEBP11	CAAT-box	1208	1253	promoter-related elements
SLPEBP11	CAAT-box	1520	1565	promoter-related elements
SLPEBP11	CAAT-box	1680	1725	promoter-related elements
SLPEBP11	CAAT-box	1910	1955	promoter-related elements
SLPEBP11	TATA-box	21	70	promoter-related elements
SLPEBP11	TATA-box	22	69	promoter-related elements
SLPEBP11	TATA-box	23	69	promoter-related elements
SLPEBP11	TATA-box	24	71	promoter-related elements
SLPEBP11	TATA-box	25	71	promoter-related elements
SLPEBP11	TATA-box	26	72	promoter-related elements
SLPEBP11	TATA-box	27	71	promoter-related elements
SLPEBP11	TATA-box	148	192	promoter-related elements
SLPEBP11	TATA-box	171	215	promoter-related elements
SLPEBP11	TATA-box	415	464	promoter-related elements
SLPEBP11	TATA-box	416	463	promoter-related elements
SLPEBP11	TATA-box	417	463	promoter-related elements
SLPEBP11	TATA-box	418	465	promoter-related elements
SLPEBP11	TATA-box	419	465	promoter-related elements
SLPEBP11	TATA-box	420	466	promoter-related elements
SLPEBP11	TATA-box	421	465	promoter-related elements
SLPEBP11	TATA-box	657	704	promoter-related elements
SLPEBP11	TATA-box	658	704	promoter-related elements
SLPEBP11	TATA-box	659	705	promoter-related elements
SLPEBP11	TATA-box	660	706	promoter-related elements
SLPEBP11	TATA-box	661	707	promoter-related elements
SLPEBP11	TATA-box	662	706	promoter-related elements
SLPEBP11	TATA-box	702	749	promoter-related elements
SLPEBP11	TATA-box	718	762	promoter-related elements
SLPEBP11	TATA-box	743	791	promoter-related elements
SLPEBP11	TATA-box	807	853	promoter-related elements
SLPEBP11	TATA-box	808	853	promoter-related elements
SLPEBP11	TATA-box	809	853	promoter-related elements
SLPEBP11	TATA-box	846	890	promoter-related elements
SLPEBP11	TATA-box	905	951	promoter-related elements
SLPEBP11	TATA-box	906	952	promoter-related elements
SLPEBP11	TATA-box	907	951	promoter-related elements
SLPEBP11	TATA-box	1129	1175	promoter-related elements
SLPEBP11	TATA-box	1130	1174	promoter-related elements
SLPEBP11	TATA-box	1218	1264	promoter-related elements
SLPEBP11	TATA-box	1219	1263	promoter-related elements
SLPEBP11	TATA-box	1230	1278	promoter-related elements
SLPEBP11	TATA-box	1257	1303	promoter-related elements
SLPEBP11	TATA-box	1258	1302	promoter-related elements
SLPEBP11	TATA-box	1344	1391	promoter-related elements
SLPEBP11	TATA-box	1345	1391	promoter-related elements
SLPEBP11	TATA-box	1346	1391	promoter-related elements
SLPEBP11	TATA-box	1347	1391	promoter-related elements
SLPEBP11	TATA-box	1363	1407	promoter-related elements
SLPEBP11	TATA-box	1459	1506	promoter-related elements
SLPEBP11	TATA-box	1552	1596	promoter-related elements
SLPEBP11	TATA-box	1581	1628	promoter-related elements
SLPEBP11	TATA-box	1637	1683	promoter-related elements
SLPEBP11	TATA-box	1638	1683	promoter-related elements
SLPEBP11	TATA-box	1639	1683	promoter-related elements
SLPEBP11	TATA-box	1672	1718	promoter-related elements
SLPEBP11	TATA-box	1673	1718	promoter-related elements
SLPEBP11	TATA-box	1674	1718	promoter-related elements
SLPEBP11	TATA-box	1710	1755	promoter-related elements
SLPEBP11	TATA-box	1711	1755	promoter-related elements
SLPEBP11	TATA-box	1779	1826	promoter-related elements
SLPEBP11	TATA-box	1832	1880	promoter-related elements
SLPEBP11	TATA-box	1833	1880	promoter-related elements
SLPEBP11	TATA-box	1834	1880	promoter-related elements
SLPEBP11	TATA-box	1835	1880	promoter-related elements
SLPEBP11	TATA-box	1836	1880	promoter-related elements
SLPEBP11	TATA-box	1846	1890	promoter-related elements
SLPEBP11	TATA-box	1860	1904	promoter-related elements
SLPEBP11	TATA-box	1879	1925	promoter-related elements
SLPEBP11	TATA-box	1880	1926	promoter-related elements
SLPEBP11	TATA-box	1881	1927	promoter-related elements
SLPEBP11	TATA-box	1882	1928	promoter-related elements
SLPEBP11	TATA-box	1884	1928	promoter-related elements
SLPEBP12	TATA-box	225	269	promoter-related elements
SLPEBP12	TATA-box	239	285	promoter-related elements
SLPEBP12	TATA-box	240	284	promoter-related elements
SLPEBP12	TATA-box	242	290	promoter-related elements
SLPEBP12	TATA-box	271	318	promoter-related elements
SLPEBP12	TATA-box	402	448	promoter-related elements
SLPEBP12	TATA-box	403	447	promoter-related elements
SLPEBP12	TATA-box	501	547	promoter-related elements
SLPEBP12	TATA-box	502	546	promoter-related elements
SLPEBP12	TATA-box	517	561	promoter-related elements
SLPEBP12	TATA-box	648	696	promoter-related elements
SLPEBP12	TATA-box	675	722	promoter-related elements
SLPEBP12	TATA-box	676	722	promoter-related elements
SLPEBP12	TATA-box	677	722	promoter-related elements
SLPEBP12	TATA-box	678	722	promoter-related elements
SLPEBP12	TATA-box	975	1021	promoter-related elements
SLPEBP12	TATA-box	976	1021	promoter-related elements
SLPEBP12	TATA-box	977	1021	promoter-related elements
SLPEBP12	TATA-box	1020	1066	promoter-related elements
SLPEBP12	TATA-box	1021	1066	promoter-related elements
SLPEBP12	TATA-box	1022	1066	promoter-related elements
SLPEBP12	TATA-box	1152	1201	promoter-related elements
SLPEBP12	TATA-box	1153	1199	promoter-related elements
SLPEBP12	TATA-box	1154	1200	promoter-related elements
SLPEBP12	TATA-box	1155	1201	promoter-related elements
SLPEBP12	TATA-box	1156	1202	promoter-related elements
SLPEBP12	TATA-box	1157	1203	promoter-related elements
SLPEBP12	TATA-box	1158	1202	promoter-related elements
SLPEBP12	TATA-box	1181	1227	promoter-related elements
SLPEBP12	TATA-box	1183	1229	promoter-related elements
SLPEBP12	TATA-box	1184	1230	promoter-related elements
SLPEBP12	TATA-box	1185	1229	promoter-related elements
SLPEBP12	TATA-box	1198	1244	promoter-related elements
SLPEBP12	TATA-box	1199	1243	promoter-related elements
SLPEBP12	TATA-box	1218	1262	promoter-related elements
SLPEBP12	TATA-box	1300	1348	promoter-related elements
SLPEBP12	TATA-box	1317	1364	promoter-related elements
SLPEBP12	TATA-box	1447	1493	promoter-related elements
SLPEBP12	TATA-box	1448	1493	promoter-related elements
SLPEBP12	TATA-box	1449	1493	promoter-related elements
SLPEBP12	TATA-box	1640	1689	promoter-related elements
SLPEBP12	TATA-box	1642	1688	promoter-related elements
SLPEBP12	TATA-box	1643	1688	promoter-related elements
SLPEBP12	TATA-box	1644	1688	promoter-related elements
SLPEBP12	TATA-box	1708	1754	promoter-related elements
SLPEBP12	TATA-box	1709	1755	promoter-related elements
SLPEBP12	TATA-box	1710	1756	promoter-related elements
SLPEBP12	TATA-box	1711	1755	promoter-related elements
SLPEBP12	TATA-box	1751	1800	promoter-related elements
SLPEBP12	TATA-box	1778	1824	promoter-related elements
SLPEBP12	TATA-box	1780	1824	promoter-related elements
SLPEBP12	TATA-box	1810	1857	promoter-related elements
SLPEBP12	TATA-box	1811	1857	promoter-related elements
SLPEBP12	TATA-box	1812	1857	promoter-related elements
SLPEBP12	TATA-box	1813	1857	promoter-related elements
SLPEBP12	TATA-box	1925	1972	promoter-related elements
SLPEBP12	TATA-box	1926	1972	promoter-related elements
SLPEBP12	TATA-box	1927	1974	promoter-related elements
SLPEBP12	TATA-box	1928	1974	promoter-related elements
SLPEBP12	TATA-box	1929	1975	promoter-related elements
SLPEBP12	TATA-box	1930	1976	promoter-related elements
SLPEBP12	TATA-box	1931	1977	promoter-related elements
SLPEBP12	TATA-box	1932	1978	promoter-related elements
SLPEBP12	TATA-box	1933	1979	promoter-related elements
SLPEBP12	TATA-box	1934	1980	promoter-related elements
SLPEBP12	TATA-box	1935	1981	promoter-related elements
SLPEBP12	TATA-box	1936	1982	promoter-related elements
SLPEBP12	TATA-box	1937	1983	promoter-related elements
SLPEBP12	TATA-box	1938	1984	promoter-related elements
SLPEBP12	TATA-box	1939	1985	promoter-related elements
SLPEBP12	TATA-box	1940	1986	promoter-related elements
SLPEBP12	TATA-box	1941	1987	promoter-related elements
SLPEBP12	TATA-box	1942	1988	promoter-related elements
SLPEBP12	TATA-box	1944	1988	promoter-related elements
SLPEBP12	TATA-box	1964	2008	promoter-related elements
SLPEBP12	CAAT-box	-10	35	promoter-related elements
SLPEBP12	CAAT-box	295	340	promoter-related elements
SLPEBP12	CAAT-box	573	618	promoter-related elements
SLPEBP12	CAAT-box	1040	1085	promoter-related elements
SLPEBP12	CAAT-box	1287	1332	promoter-related elements
SLPEBP12	CAAT-box	1620	1665	promoter-related elements
SLPEBP12	CAAT-box	1721	1766	promoter-related elements
SLPEBP12	CAAT-box	1756	1801	promoter-related elements
SLPEBP12	CAAT-box	1806	1851	promoter-related elements
SLPEBP12	CAAT-box	1838	1883	promoter-related elements
SLPEBP12	CAAT-box	1877	1922	promoter-related elements
SLPEBP1	HD-Zip 3	528	577.5	site-binding related elements
SLPEBP1	Unnamed__1	440	491	site-binding related elements
SLPEBP2	AT-rich element	395	445	site-binding related elements
SLPEBP3	AT-rich element	568	618	site-binding related elements
SLPEBP3	AT-rich element	1778	1828	site-binding related elements
SLPEBP4	AT-rich element	1091	1141	site-binding related elements
SLPEBP4	AT-rich element	1101	1151	site-binding related elements
SLPEBP6	HD-Zip 3	1249	1298.5	site-binding related elements
SLPEBP7	CCAAT-box	308	354	site-binding related elements
SLPEBP8	AT-rich element	1090	1140	site-binding related elements
SLPEBP12	CCAAT-box	578	624	site-binding related elements
SLPEBP12	AT-rich element	679	729	site-binding related elements
SLPEBP12	AT-rich element	781	831	site-binding related elements
