# Supplementary material for: Genome-Wide Identification of PEBP Gene Family in Solanum lycopersicum
Source: Int J Mol Sci. 2023 May 24;24(11):9185. doi: 10.3390/ijms24119185 (PMC10252294; doi:10.3390/ijms24119185)
Supplement: Supplementary file 1 [file ijms-24-09185-s001.zip › Supplementary File/Table S3 Average FPKM value of SLPEBP genes transcriptome in different tissues of tomato.xlsx]

## Sheet: Sheet1
Table S3: Average FPKM value of SLPEBP genes transcriptome in different tissues of tomato.
gene	Heinz_bud	Heinz_flower	Heinz_leaf	Heinz_root	Heinz_1cm_fruit	Heinz_2cm_fruit	Heinz_3cm_fruit	Heinz_MG	Heinz_B	Heinz_B10
SLPEBP1	0	0	0	0.88	0	0	0	0	0	0
SLPEBP2	0.52	0	0	2.53	0.09	0	0.08	0	0	0
SLPEBP3	11.84	3.84	2.62	1.53	0.57	2.49	5.98	6.22	1.24	0.46
SLPEBP4	3.38	5.28	1.57	1.42	1.22	1.65	1.29	1.17	0.07	0
SLPEBP5	0.08	0.95	0.18	0	0	0	0.19	0	0	0.07
SLPEBP6	3.15	1.44	0	0	0	0	0	0	0	0
SLPEBP7	0.15	0.28	35.36	0	0	0	0	0	0.11	0
SLPEBP8	0	0	0	0	0	0	0	0	0	0
SLPEBP9	0	0	0.06	0.78	0	0	0	0	0	0
SLPEBP10	0	0	0	0	0	0	0	0	0	0
SLPEBP11	0	0.1	0	0.69	0	0	0	0	0	0
SLPEBP12	0.08	0.1	0.09	0	0	0	0	0	0	0
