# Supplementary material for: Genome-Wide Identification of PEBP Gene Family in Solanum lycopersicum
Source: Int J Mol Sci. 2023 May 24;24(11):9185. doi: 10.3390/ijms24119185 (PMC10252294; doi:10.3390/ijms24119185)
Supplement: Supplementary file 1 [file ijms-24-09185-s001.zip › Supplementary File/Table S4 Primers used in this study..xlsx]

## Sheet: Sheet1
Table S4: Primers used in this study.
Gene_ID	Forward primer（Sequence 5'-3')	Reverse primer（Sequence 5'-3')	Product length
SLPEBP1	TCCTGGCTCTACTGATGCCT	CAACAGGGGAACCCAATCCA	197
SLPEBP2	AAGCCTCGTGTCGAGATTGG	ATCCAGTGGAGGTGTTCCCT	116
SLPEBP3	CCGGTGGTTGACTTTACGGT	CCTTGAGAGGCATCACCTCC	242
SLPEBP4	AACTCAACCTCGCGTCGAAA	CAATTACCGGCTTTGGCGTC	200
SLPEBP5	GATGCGAGCTTAGGCCTTCC	ACTCGGACTTGGAGCATCAG	116
SLPEBP6	CGTTGGTCGAGGTAAGGAGG	TTGCTGGTTCCTTGTGAGCA	221
SLPEBP7	CCATCGATGCACCGGACATA	AGAGTTCGAGAACGGATCGC	185
SLPEBP8	GGGACGATCTTCGCACCTTT	GGCGTTGGATTCTCGTAGCA	166
SLPEBP9	AGTGCACCAGTGTCCAGAGA	TCTAGCGGCAGTTTCCCTCT	114
SLPEBP10	CAGGATGGCGTGGACCTAAG	AGCCTCTCCAAGAACATGACC	146
SLPEBP11	TGGTGAGCTATGAGACCCCA	GCGGTTTCACGTTGTGCATT	193
SLPEBP12	TCCAGCAAGCACAGGAGTAA	TGGCGATTTTCGGGAGCAT	141
